# Supplementary material for: An Integrated Epigenomic and Genomic View on Phyllodes and Phyllodes-like Breast Tumors
Source: Cancers (Basel). 2022 Jan 28;14(3):667. doi: 10.3390/cancers14030667 (PMC8833410; doi:10.3390/cancers14030667)
Supplement: Supplementary file 1 [file cancers-14-00667-s001.zip]

Archive with 8 entries (8 files):
- S1 PTplot.html
- S2 PT20210527_UMAP6_all_bVals_top_75000__cgList.rds.rda
- S3 PT20210527_UMAP6_all_bVals_top_75000.xlsx
- S4 PT20210527_UMAP6_all_bVals_top_75000.rda
- S5 Nanopore_PT.zip
- S6 CNsummaryPlots.pdf
- S7 CNsummary_files.xlsx
- S8 PT_Table_ GEO_Repository.xlsx
