# Supplementary material for: An Integrated Epigenomic and Genomic View on Phyllodes and Phyllodes-like Breast Tumors
Source: Cancers (Basel). 2022 Jan 28;14(3):667. doi: 10.3390/cancers14030667 (PMC8833410; doi:10.3390/cancers14030667)
Supplement: Supplementary file 1 [file cancers-14-00667-s001.zip › S7 CNsummary_files.xlsx]

## Sheet: Sheet 1
ID	group	filename.for.segment.data
203259600120_R03C01	BC_Her2_ampl	/applications/CNsummaryPlots/CNsegments/203259600120_R03C01_BAF_segments.seg
203524200004_R01C01	BC_Her2_ampl	/applications/CNsummaryPlots/CNsegments/203524200004_R01C01_BAF_segments.seg
203524200004_R02C01	BC_Her2_ampl	/applications/CNsummaryPlots/CNsegments/203524200004_R02C01_BAF_segments.seg
203524200004_R06C01	BC_Her2_ampl	/applications/CNsummaryPlots/CNsegments/203524200004_R06C01_BAF_segments.seg
203545190107_R01C01	BC_Her2_ampl	/applications/CNsummaryPlots/CNsegments/203545190107_R01C01_BAF_segments.seg
203545190107_R02C01	BC_Her2_ampl	/applications/CNsummaryPlots/CNsegments/203545190107_R02C01_BAF_segments.seg
203734290014_R05C01	BC_Her2_ampl	/applications/CNsummaryPlots/CNsegments/203734290014_R05C01_BAF_segments.seg
203751250169_R05C01	BC_Her2_ampl	/applications/CNsummaryPlots/CNsegments/203751250169_R05C01_BAF_segments.seg
203810640142_R04C01	BC_Her2_ampl	/applications/CNsummaryPlots/CNsegments/203810640142_R04C01_BAF_segments.seg
203990170098_R07C01	BC_Her2_ampl	/applications/CNsummaryPlots/CNsegments/203990170098_R07C01_BAF_segments.seg
204564470111_R08C01	BC_Her2_ampl	/applications/CNsummaryPlots/CNsegments/204564470111_R08C01_BAF_segments.seg
204957740066_R08C01	BC_Her2_ampl	/applications/CNsummaryPlots/CNsegments/204957740066_R08C01_BAF_segments.seg
205022020069_R06C01	BC_Her2_ampl	/applications/CNsummaryPlots/CNsegments/205022020069_R06C01_BAF_segments.seg
6004791004_R03C02	BC_Her2_ampl	/applications/CNsummaryPlots/CNsegments/6004791004_R03C02_BAF_segments.seg
6004791006_R02C02	BC_Her2_ampl	/applications/CNsummaryPlots/CNsegments/6004791006_R02C02_BAF_segments.seg
6004791006_R03C01	BC_Her2_ampl	/applications/CNsummaryPlots/CNsegments/6004791006_R03C01_BAF_segments.seg
6004791020_R01C02	BC_Her2_ampl	/applications/CNsummaryPlots/CNsegments/6004791020_R01C02_BAF_segments.seg
6005486005_R01C02	BC_Her2_ampl	/applications/CNsummaryPlots/CNsegments/6005486005_R01C02_BAF_segments.seg
6005486012_R02C01	BC_Her2_ampl	/applications/CNsummaryPlots/CNsegments/6005486012_R02C01_BAF_segments.seg
6005486014_R02C01	BC_Her2_ampl	/applications/CNsummaryPlots/CNsegments/6005486014_R02C01_BAF_segments.seg
6005486014_R03C01	BC_Her2_ampl	/applications/CNsummaryPlots/CNsegments/6005486014_R03C01_BAF_segments.seg
6005486017_R03C02	BC_Her2_ampl	/applications/CNsummaryPlots/CNsegments/6005486017_R03C02_BAF_segments.seg
6005486019_R03C01	BC_Her2_ampl	/applications/CNsummaryPlots/CNsegments/6005486019_R03C01_BAF_segments.seg
6005486019_R03C02	BC_Her2_ampl	/applications/CNsummaryPlots/CNsegments/6005486019_R03C02_BAF_segments.seg
6005486019_R04C01	BC_Her2_ampl	/applications/CNsummaryPlots/CNsegments/6005486019_R04C01_BAF_segments.seg
6005486019_R05C02	BC_Her2_ampl	/applications/CNsummaryPlots/CNsegments/6005486019_R05C02_BAF_segments.seg
6005486029_R06C01	BC_Her2_ampl	/applications/CNsummaryPlots/CNsegments/6005486029_R06C01_BAF_segments.seg
6026818055_R06C01	BC_Her2_ampl	/applications/CNsummaryPlots/CNsegments/6026818055_R06C01_BAF_segments.seg
6026818102_R03C01	BC_Her2_ampl	/applications/CNsummaryPlots/CNsegments/6026818102_R03C01_BAF_segments.seg
6026818102_R05C02	BC_Her2_ampl	/applications/CNsummaryPlots/CNsegments/6026818102_R05C02_BAF_segments.seg
6026818108_R01C02	BC_Her2_ampl	/applications/CNsummaryPlots/CNsegments/6026818108_R01C02_BAF_segments.seg
6026818108_R02C01	BC_Her2_ampl	/applications/CNsummaryPlots/CNsegments/6026818108_R02C01_BAF_segments.seg
6026818108_R04C01	BC_Her2_ampl	/applications/CNsummaryPlots/CNsegments/6026818108_R04C01_BAF_segments.seg
6026818108_R05C02	BC_Her2_ampl	/applications/CNsummaryPlots/CNsegments/6026818108_R05C02_BAF_segments.seg
6026818122_R02C01	BC_Her2_ampl	/applications/CNsummaryPlots/CNsegments/6026818122_R02C01_BAF_segments.seg
6026818128_R05C01	BC_Her2_ampl	/applications/CNsummaryPlots/CNsegments/6026818128_R05C01_BAF_segments.seg
6026818129_R02C01	BC_Her2_ampl	/applications/CNsummaryPlots/CNsegments/6026818129_R02C01_BAF_segments.seg
6026818132_R02C02	BC_Her2_ampl	/applications/CNsummaryPlots/CNsegments/6026818132_R02C02_BAF_segments.seg
6026818139_R03C02	BC_Her2_ampl	/applications/CNsummaryPlots/CNsegments/6026818139_R03C02_BAF_segments.seg
6026818145_R01C01	BC_Her2_ampl	/applications/CNsummaryPlots/CNsegments/6026818145_R01C01_BAF_segments.seg
6026818145_R01C02	BC_Her2_ampl	/applications/CNsummaryPlots/CNsegments/6026818145_R01C02_BAF_segments.seg
6042316072_R02C01	BC_Her2_ampl	/applications/CNsummaryPlots/CNsegments/6042316072_R02C01_BAF_segments.seg
6042316072_R05C01	BC_Her2_ampl	/applications/CNsummaryPlots/CNsegments/6042316072_R05C01_BAF_segments.seg
6042316072_R05C02	BC_Her2_ampl	/applications/CNsummaryPlots/CNsegments/6042316072_R05C02_BAF_segments.seg
6042316100_R01C02	BC_Her2_ampl	/applications/CNsummaryPlots/CNsegments/6042316100_R01C02_BAF_segments.seg
6042316106_R01C01	BC_Her2_ampl	/applications/CNsummaryPlots/CNsegments/6042316106_R01C01_BAF_segments.seg
6042316157_R05C01	BC_Her2_ampl	/applications/CNsummaryPlots/CNsegments/6042316157_R05C01_BAF_segments.seg
6042324006_R02C02	BC_Her2_ampl	/applications/CNsummaryPlots/CNsegments/6042324006_R02C02_BAF_segments.seg
6042324006_R04C02	BC_Her2_ampl	/applications/CNsummaryPlots/CNsegments/6042324006_R04C02_BAF_segments.seg
6042324030_R04C02	BC_Her2_ampl	/applications/CNsummaryPlots/CNsegments/6042324030_R04C02_BAF_segments.seg
6042324037_R01C02	BC_Her2_ampl	/applications/CNsummaryPlots/CNsegments/6042324037_R01C02_BAF_segments.seg
6042324037_R03C02	BC_Her2_ampl	/applications/CNsummaryPlots/CNsegments/6042324037_R03C02_BAF_segments.seg
6042324048_R02C01	BC_Her2_ampl	/applications/CNsummaryPlots/CNsegments/6042324048_R02C01_BAF_segments.seg
6042324070_R02C02	BC_Her2_ampl	/applications/CNsummaryPlots/CNsegments/6042324070_R02C02_BAF_segments.seg
6042324070_R03C01	BC_Her2_ampl	/applications/CNsummaryPlots/CNsegments/6042324070_R03C01_BAF_segments.seg
6042324070_R03C02	BC_Her2_ampl	/applications/CNsummaryPlots/CNsegments/6042324070_R03C02_BAF_segments.seg
6042324071_R01C01	BC_Her2_ampl	/applications/CNsummaryPlots/CNsegments/6042324071_R01C01_BAF_segments.seg
6042324072_R01C02	BC_Her2_ampl	/applications/CNsummaryPlots/CNsegments/6042324072_R01C02_BAF_segments.seg
6042324072_R02C01	BC_Her2_ampl	/applications/CNsummaryPlots/CNsegments/6042324072_R02C01_BAF_segments.seg
6057833057_R05C01	BC_Her2_ampl	/applications/CNsummaryPlots/CNsegments/6057833057_R05C01_BAF_segments.seg
6057833101_R02C02	BC_Her2_ampl	/applications/CNsummaryPlots/CNsegments/6057833101_R02C02_BAF_segments.seg
6057833134_R01C02	BC_Her2_ampl	/applications/CNsummaryPlots/CNsegments/6057833134_R01C02_BAF_segments.seg
6057833141_R01C02	BC_Her2_ampl	/applications/CNsummaryPlots/CNsegments/6057833141_R01C02_BAF_segments.seg
6057833141_R03C01	BC_Her2_ampl	/applications/CNsummaryPlots/CNsegments/6057833141_R03C01_BAF_segments.seg
6057833141_R06C02	BC_Her2_ampl	/applications/CNsummaryPlots/CNsegments/6057833141_R06C02_BAF_segments.seg
6057833142_R03C01	BC_Her2_ampl	/applications/CNsummaryPlots/CNsegments/6057833142_R03C01_BAF_segments.seg
6057833159_R03C02	BC_Her2_ampl	/applications/CNsummaryPlots/CNsegments/6057833159_R03C02_BAF_segments.seg
6229009060_R05C01	BC_Her2_ampl	/applications/CNsummaryPlots/CNsegments/6229009060_R05C01_BAF_segments.seg
6229009060_R06C02	BC_Her2_ampl	/applications/CNsummaryPlots/CNsegments/6229009060_R06C02_BAF_segments.seg
6229009066_R02C02	BC_Her2_ampl	/applications/CNsummaryPlots/CNsegments/6229009066_R02C02_BAF_segments.seg
6229009066_R05C02	BC_Her2_ampl	/applications/CNsummaryPlots/CNsegments/6229009066_R05C02_BAF_segments.seg
6285633051_R04C02	BC_Her2_ampl	/applications/CNsummaryPlots/CNsegments/6285633051_R04C02_BAF_segments.seg
6285633051_R06C01	BC_Her2_ampl	/applications/CNsummaryPlots/CNsegments/6285633051_R06C01_BAF_segments.seg
6929718043_R01C02	BC_Her2_ampl	/applications/CNsummaryPlots/CNsegments/6929718043_R01C02_BAF_segments.seg
7786923105_R02C02	BC_Her2_ampl	/applications/CNsummaryPlots/CNsegments/7786923105_R02C02_BAF_segments.seg
7786923105_R03C01	BC_Her2_ampl	/applications/CNsummaryPlots/CNsegments/7786923105_R03C01_BAF_segments.seg
7786923105_R03C02	BC_Her2_ampl	/applications/CNsummaryPlots/CNsegments/7786923105_R03C02_BAF_segments.seg
7786923105_R05C01	BC_Her2_ampl	/applications/CNsummaryPlots/CNsegments/7786923105_R05C01_BAF_segments.seg
7796806103_R02C02	BC_Her2_ampl	/applications/CNsummaryPlots/CNsegments/7796806103_R02C02_BAF_segments.seg
7796806109_R06C01	BC_Her2_ampl	/applications/CNsummaryPlots/CNsegments/7796806109_R06C01_BAF_segments.seg
201492570217_R01C01	BC_Her2_norm	/applications/CNsummaryPlots/CNsegments/201492570217_R01C01_BAF_segments.seg
202081130230_R07C01	BC_Her2_norm	/applications/CNsummaryPlots/CNsegments/202081130230_R07C01_BAF_segments.seg
202123800071_R07C01	BC_Her2_norm	/applications/CNsummaryPlots/CNsegments/202123800071_R07C01_BAF_segments.seg
202123800267_R04C01	BC_Her2_norm	/applications/CNsummaryPlots/CNsegments/202123800267_R04C01_BAF_segments.seg
202908540110_R06C01	BC_Her2_norm	/applications/CNsummaryPlots/CNsegments/202908540110_R06C01_BAF_segments.seg
203045470036_R04C01	BC_Her2_norm	/applications/CNsummaryPlots/CNsegments/203045470036_R04C01_BAF_segments.seg
203168670065_R03C01	BC_Her2_norm	/applications/CNsummaryPlots/CNsegments/203168670065_R03C01_BAF_segments.seg
203524200004_R05C01	BC_Her2_norm	/applications/CNsummaryPlots/CNsegments/203524200004_R05C01_BAF_segments.seg
203734300015_R06C01	BC_Her2_norm	/applications/CNsummaryPlots/CNsegments/203734300015_R06C01_BAF_segments.seg
203808720140_R05C01	BC_Her2_norm	/applications/CNsummaryPlots/CNsegments/203808720140_R05C01_BAF_segments.seg
203810690065_R07C01	BC_Her2_norm	/applications/CNsummaryPlots/CNsegments/203810690065_R07C01_BAF_segments.seg
203833030098_R01C01	BC_Her2_norm	/applications/CNsummaryPlots/CNsegments/203833030098_R01C01_BAF_segments.seg
203885690026_R03C01	BC_Her2_norm	/applications/CNsummaryPlots/CNsegments/203885690026_R03C01_BAF_segments.seg
203885690052_R06C01	BC_Her2_norm	/applications/CNsummaryPlots/CNsegments/203885690052_R06C01_BAF_segments.seg
204001300138_R07C01	BC_Her2_norm	/applications/CNsummaryPlots/CNsegments/204001300138_R07C01_BAF_segments.seg
204001300138_R08C01	BC_Her2_norm	/applications/CNsummaryPlots/CNsegments/204001300138_R08C01_BAF_segments.seg
204026500042_R06C01	BC_Her2_norm	/applications/CNsummaryPlots/CNsegments/204026500042_R06C01_BAF_segments.seg
204361730040_R02C01	BC_Her2_norm	/applications/CNsummaryPlots/CNsegments/204361730040_R02C01_BAF_segments.seg
204949770157_R07C01	BC_Her2_norm	/applications/CNsummaryPlots/CNsegments/204949770157_R07C01_BAF_segments.seg
204949780056_R01C01	BC_Her2_norm	/applications/CNsummaryPlots/CNsegments/204949780056_R01C01_BAF_segments.seg
204949780066_R06C01	BC_Her2_norm	/applications/CNsummaryPlots/CNsegments/204949780066_R06C01_BAF_segments.seg
204949780066_R07C01	BC_Her2_norm	/applications/CNsummaryPlots/CNsegments/204949780066_R07C01_BAF_segments.seg
204949780066_R08C01	BC_Her2_norm	/applications/CNsummaryPlots/CNsegments/204949780066_R08C01_BAF_segments.seg
204957740066_R06C01	BC_Her2_norm	/applications/CNsummaryPlots/CNsegments/204957740066_R06C01_BAF_segments.seg
204957740106_R01C01	BC_Her2_norm	/applications/CNsummaryPlots/CNsegments/204957740106_R01C01_BAF_segments.seg
204972790085_R07C01	BC_Her2_norm	/applications/CNsummaryPlots/CNsegments/204972790085_R07C01_BAF_segments.seg
205022020133_R04C01	BC_Her2_norm	/applications/CNsummaryPlots/CNsegments/205022020133_R04C01_BAF_segments.seg
205022030077_R07C01	BC_Her2_norm	/applications/CNsummaryPlots/CNsegments/205022030077_R07C01_BAF_segments.seg
205022240077_R02C01	BC_Her2_norm	/applications/CNsummaryPlots/CNsegments/205022240077_R02C01_BAF_segments.seg
205022240078_R01C01	BC_Her2_norm	/applications/CNsummaryPlots/CNsegments/205022240078_R01C01_BAF_segments.seg
205022240078_R02C01	BC_Her2_norm	/applications/CNsummaryPlots/CNsegments/205022240078_R02C01_BAF_segments.seg
205022240078_R03C01	BC_Her2_norm	/applications/CNsummaryPlots/CNsegments/205022240078_R03C01_BAF_segments.seg
205022240078_R04C01	BC_Her2_norm	/applications/CNsummaryPlots/CNsegments/205022240078_R04C01_BAF_segments.seg
205022240078_R05C01	BC_Her2_norm	/applications/CNsummaryPlots/CNsegments/205022240078_R05C01_BAF_segments.seg
205022240078_R06C01	BC_Her2_norm	/applications/CNsummaryPlots/CNsegments/205022240078_R06C01_BAF_segments.seg
205022240078_R07C01	BC_Her2_norm	/applications/CNsummaryPlots/CNsegments/205022240078_R07C01_BAF_segments.seg
205022240078_R08C01	BC_Her2_norm	/applications/CNsummaryPlots/CNsegments/205022240078_R08C01_BAF_segments.seg
205022240166_R02C01	BC_Her2_norm	/applications/CNsummaryPlots/CNsegments/205022240166_R02C01_BAF_segments.seg
205022240166_R04C01	BC_Her2_norm	/applications/CNsummaryPlots/CNsegments/205022240166_R04C01_BAF_segments.seg
205022240166_R05C01	BC_Her2_norm	/applications/CNsummaryPlots/CNsegments/205022240166_R05C01_BAF_segments.seg
205022240166_R07C01	BC_Her2_norm	/applications/CNsummaryPlots/CNsegments/205022240166_R07C01_BAF_segments.seg
205022240166_R08C01	BC_Her2_norm	/applications/CNsummaryPlots/CNsegments/205022240166_R08C01_BAF_segments.seg
205030240086_R01C01	BC_Her2_norm	/applications/CNsummaryPlots/CNsegments/205030240086_R01C01_BAF_segments.seg
6004791004_R01C01	BC_Her2_norm	/applications/CNsummaryPlots/CNsegments/6004791004_R01C01_BAF_segments.seg
6004791004_R01C02	BC_Her2_norm	/applications/CNsummaryPlots/CNsegments/6004791004_R01C02_BAF_segments.seg
6004791004_R02C01	BC_Her2_norm	/applications/CNsummaryPlots/CNsegments/6004791004_R02C01_BAF_segments.seg
6004791004_R02C02	BC_Her2_norm	/applications/CNsummaryPlots/CNsegments/6004791004_R02C02_BAF_segments.seg
6004791004_R03C01	BC_Her2_norm	/applications/CNsummaryPlots/CNsegments/6004791004_R03C01_BAF_segments.seg
6004791004_R04C01	BC_Her2_norm	/applications/CNsummaryPlots/CNsegments/6004791004_R04C01_BAF_segments.seg
6004791004_R04C02	BC_Her2_norm	/applications/CNsummaryPlots/CNsegments/6004791004_R04C02_BAF_segments.seg
6004791004_R05C01	BC_Her2_norm	/applications/CNsummaryPlots/CNsegments/6004791004_R05C01_BAF_segments.seg
6004791004_R05C02	BC_Her2_norm	/applications/CNsummaryPlots/CNsegments/6004791004_R05C02_BAF_segments.seg
6004791004_R06C01	BC_Her2_norm	/applications/CNsummaryPlots/CNsegments/6004791004_R06C01_BAF_segments.seg
6004791004_R06C02	BC_Her2_norm	/applications/CNsummaryPlots/CNsegments/6004791004_R06C02_BAF_segments.seg
6004791006_R01C01	BC_Her2_norm	/applications/CNsummaryPlots/CNsegments/6004791006_R01C01_BAF_segments.seg
6004791006_R01C02	BC_Her2_norm	/applications/CNsummaryPlots/CNsegments/6004791006_R01C02_BAF_segments.seg
6004791006_R02C01	BC_Her2_norm	/applications/CNsummaryPlots/CNsegments/6004791006_R02C01_BAF_segments.seg
6004791006_R03C02	BC_Her2_norm	/applications/CNsummaryPlots/CNsegments/6004791006_R03C02_BAF_segments.seg
6004791006_R04C01	BC_Her2_norm	/applications/CNsummaryPlots/CNsegments/6004791006_R04C01_BAF_segments.seg
6004791006_R04C02	BC_Her2_norm	/applications/CNsummaryPlots/CNsegments/6004791006_R04C02_BAF_segments.seg
6004791006_R05C01	BC_Her2_norm	/applications/CNsummaryPlots/CNsegments/6004791006_R05C01_BAF_segments.seg
6004791006_R05C02	BC_Her2_norm	/applications/CNsummaryPlots/CNsegments/6004791006_R05C02_BAF_segments.seg
6004791006_R06C01	BC_Her2_norm	/applications/CNsummaryPlots/CNsegments/6004791006_R06C01_BAF_segments.seg
6004791006_R06C02	BC_Her2_norm	/applications/CNsummaryPlots/CNsegments/6004791006_R06C02_BAF_segments.seg
6004791010_R01C01	BC_Her2_norm	/applications/CNsummaryPlots/CNsegments/6004791010_R01C01_BAF_segments.seg
6004791010_R01C02	BC_Her2_norm	/applications/CNsummaryPlots/CNsegments/6004791010_R01C02_BAF_segments.seg
6004791010_R02C01	BC_Her2_norm	/applications/CNsummaryPlots/CNsegments/6004791010_R02C01_BAF_segments.seg
6004791010_R02C02	BC_Her2_norm	/applications/CNsummaryPlots/CNsegments/6004791010_R02C02_BAF_segments.seg
6004791010_R03C01	BC_Her2_norm	/applications/CNsummaryPlots/CNsegments/6004791010_R03C01_BAF_segments.seg
6004791010_R03C02	BC_Her2_norm	/applications/CNsummaryPlots/CNsegments/6004791010_R03C02_BAF_segments.seg
6004791010_R04C01	BC_Her2_norm	/applications/CNsummaryPlots/CNsegments/6004791010_R04C01_BAF_segments.seg
6004791010_R04C02	BC_Her2_norm	/applications/CNsummaryPlots/CNsegments/6004791010_R04C02_BAF_segments.seg
6004791010_R05C01	BC_Her2_norm	/applications/CNsummaryPlots/CNsegments/6004791010_R05C01_BAF_segments.seg
6004791010_R05C02	BC_Her2_norm	/applications/CNsummaryPlots/CNsegments/6004791010_R05C02_BAF_segments.seg
6004791010_R06C01	BC_Her2_norm	/applications/CNsummaryPlots/CNsegments/6004791010_R06C01_BAF_segments.seg
6004791010_R06C02	BC_Her2_norm	/applications/CNsummaryPlots/CNsegments/6004791010_R06C02_BAF_segments.seg
6004791020_R01C01	BC_Her2_norm	/applications/CNsummaryPlots/CNsegments/6004791020_R01C01_BAF_segments.seg
6004791020_R02C01	BC_Her2_norm	/applications/CNsummaryPlots/CNsegments/6004791020_R02C01_BAF_segments.seg
6004791020_R02C02	BC_Her2_norm	/applications/CNsummaryPlots/CNsegments/6004791020_R02C02_BAF_segments.seg
6004791020_R03C01	BC_Her2_norm	/applications/CNsummaryPlots/CNsegments/6004791020_R03C01_BAF_segments.seg
6004791020_R03C02	BC_Her2_norm	/applications/CNsummaryPlots/CNsegments/6004791020_R03C02_BAF_segments.seg
6004791020_R04C01	BC_Her2_norm	/applications/CNsummaryPlots/CNsegments/6004791020_R04C01_BAF_segments.seg
6004791020_R04C02	BC_Her2_norm	/applications/CNsummaryPlots/CNsegments/6004791020_R04C02_BAF_segments.seg
6004791020_R05C01	BC_Her2_norm	/applications/CNsummaryPlots/CNsegments/6004791020_R05C01_BAF_segments.seg
6004791020_R05C02	BC_Her2_norm	/applications/CNsummaryPlots/CNsegments/6004791020_R05C02_BAF_segments.seg
6004791020_R06C01	BC_Her2_norm	/applications/CNsummaryPlots/CNsegments/6004791020_R06C01_BAF_segments.seg
6005486005_R01C01	BC_Her2_norm	/applications/CNsummaryPlots/CNsegments/6005486005_R01C01_BAF_segments.seg
6005486005_R02C01	BC_Her2_norm	/applications/CNsummaryPlots/CNsegments/6005486005_R02C01_BAF_segments.seg
6005486005_R02C02	BC_Her2_norm	/applications/CNsummaryPlots/CNsegments/6005486005_R02C02_BAF_segments.seg
6005486005_R03C01	BC_Her2_norm	/applications/CNsummaryPlots/CNsegments/6005486005_R03C01_BAF_segments.seg
6005486005_R03C02	BC_Her2_norm	/applications/CNsummaryPlots/CNsegments/6005486005_R03C02_BAF_segments.seg
6005486005_R04C01	BC_Her2_norm	/applications/CNsummaryPlots/CNsegments/6005486005_R04C01_BAF_segments.seg
6005486005_R04C02	BC_Her2_norm	/applications/CNsummaryPlots/CNsegments/6005486005_R04C02_BAF_segments.seg
6005486005_R05C01	BC_Her2_norm	/applications/CNsummaryPlots/CNsegments/6005486005_R05C01_BAF_segments.seg
6005486005_R05C02	BC_Her2_norm	/applications/CNsummaryPlots/CNsegments/6005486005_R05C02_BAF_segments.seg
6005486005_R06C01	BC_Her2_norm	/applications/CNsummaryPlots/CNsegments/6005486005_R06C01_BAF_segments.seg
6005486005_R06C02	BC_Her2_norm	/applications/CNsummaryPlots/CNsegments/6005486005_R06C02_BAF_segments.seg
6005486012_R01C02	BC_Her2_norm	/applications/CNsummaryPlots/CNsegments/6005486012_R01C02_BAF_segments.seg
6005486012_R02C02	BC_Her2_norm	/applications/CNsummaryPlots/CNsegments/6005486012_R02C02_BAF_segments.seg
6005486012_R03C01	BC_Her2_norm	/applications/CNsummaryPlots/CNsegments/6005486012_R03C01_BAF_segments.seg
6005486012_R04C01	BC_Her2_norm	/applications/CNsummaryPlots/CNsegments/6005486012_R04C01_BAF_segments.seg
6005486012_R04C02	BC_Her2_norm	/applications/CNsummaryPlots/CNsegments/6005486012_R04C02_BAF_segments.seg
6005486012_R05C01	BC_Her2_norm	/applications/CNsummaryPlots/CNsegments/6005486012_R05C01_BAF_segments.seg
6005486012_R05C02	BC_Her2_norm	/applications/CNsummaryPlots/CNsegments/6005486012_R05C02_BAF_segments.seg
6005486012_R06C01	BC_Her2_norm	/applications/CNsummaryPlots/CNsegments/6005486012_R06C01_BAF_segments.seg
6005486012_R06C02	BC_Her2_norm	/applications/CNsummaryPlots/CNsegments/6005486012_R06C02_BAF_segments.seg
6005486013_R01C01	BC_Her2_norm	/applications/CNsummaryPlots/CNsegments/6005486013_R01C01_BAF_segments.seg
6005486013_R02C01	BC_Her2_norm	/applications/CNsummaryPlots/CNsegments/6005486013_R02C01_BAF_segments.seg
6005486013_R03C01	BC_Her2_norm	/applications/CNsummaryPlots/CNsegments/6005486013_R03C01_BAF_segments.seg
6005486013_R04C01	BC_Her2_norm	/applications/CNsummaryPlots/CNsegments/6005486013_R04C01_BAF_segments.seg
6005486013_R05C01	BC_Her2_norm	/applications/CNsummaryPlots/CNsegments/6005486013_R05C01_BAF_segments.seg
6005486014_R01C01	BC_Her2_norm	/applications/CNsummaryPlots/CNsegments/6005486014_R01C01_BAF_segments.seg
6005486014_R01C02	BC_Her2_norm	/applications/CNsummaryPlots/CNsegments/6005486014_R01C02_BAF_segments.seg
6005486014_R02C02	BC_Her2_norm	/applications/CNsummaryPlots/CNsegments/6005486014_R02C02_BAF_segments.seg
6005486014_R03C02	BC_Her2_norm	/applications/CNsummaryPlots/CNsegments/6005486014_R03C02_BAF_segments.seg
6005486014_R04C01	BC_Her2_norm	/applications/CNsummaryPlots/CNsegments/6005486014_R04C01_BAF_segments.seg
6005486014_R04C02	BC_Her2_norm	/applications/CNsummaryPlots/CNsegments/6005486014_R04C02_BAF_segments.seg
6005486014_R05C01	BC_Her2_norm	/applications/CNsummaryPlots/CNsegments/6005486014_R05C01_BAF_segments.seg
6005486014_R05C02	BC_Her2_norm	/applications/CNsummaryPlots/CNsegments/6005486014_R05C02_BAF_segments.seg
6005486014_R06C01	BC_Her2_norm	/applications/CNsummaryPlots/CNsegments/6005486014_R06C01_BAF_segments.seg
6005486014_R06C02	BC_Her2_norm	/applications/CNsummaryPlots/CNsegments/6005486014_R06C02_BAF_segments.seg
6005486017_R01C01	BC_Her2_norm	/applications/CNsummaryPlots/CNsegments/6005486017_R01C01_BAF_segments.seg
6005486017_R01C02	BC_Her2_norm	/applications/CNsummaryPlots/CNsegments/6005486017_R01C02_BAF_segments.seg
6005486017_R02C01	BC_Her2_norm	/applications/CNsummaryPlots/CNsegments/6005486017_R02C01_BAF_segments.seg
6005486017_R02C02	BC_Her2_norm	/applications/CNsummaryPlots/CNsegments/6005486017_R02C02_BAF_segments.seg
6005486017_R03C01	BC_Her2_norm	/applications/CNsummaryPlots/CNsegments/6005486017_R03C01_BAF_segments.seg
6005486017_R04C01	BC_Her2_norm	/applications/CNsummaryPlots/CNsegments/6005486017_R04C01_BAF_segments.seg
6005486017_R04C02	BC_Her2_norm	/applications/CNsummaryPlots/CNsegments/6005486017_R04C02_BAF_segments.seg
6005486017_R05C01	BC_Her2_norm	/applications/CNsummaryPlots/CNsegments/6005486017_R05C01_BAF_segments.seg
6005486017_R05C02	BC_Her2_norm	/applications/CNsummaryPlots/CNsegments/6005486017_R05C02_BAF_segments.seg
6005486017_R06C01	BC_Her2_norm	/applications/CNsummaryPlots/CNsegments/6005486017_R06C01_BAF_segments.seg
6005486017_R06C02	BC_Her2_norm	/applications/CNsummaryPlots/CNsegments/6005486017_R06C02_BAF_segments.seg
6005486018_R01C01	BC_Her2_norm	/applications/CNsummaryPlots/CNsegments/6005486018_R01C01_BAF_segments.seg
6005486018_R01C02	BC_Her2_norm	/applications/CNsummaryPlots/CNsegments/6005486018_R01C02_BAF_segments.seg
6005486018_R02C01	BC_Her2_norm	/applications/CNsummaryPlots/CNsegments/6005486018_R02C01_BAF_segments.seg
6005486018_R02C02	BC_Her2_norm	/applications/CNsummaryPlots/CNsegments/6005486018_R02C02_BAF_segments.seg
6005486018_R03C01	BC_Her2_norm	/applications/CNsummaryPlots/CNsegments/6005486018_R03C01_BAF_segments.seg
6005486018_R03C02	BC_Her2_norm	/applications/CNsummaryPlots/CNsegments/6005486018_R03C02_BAF_segments.seg
6005486018_R04C01	BC_Her2_norm	/applications/CNsummaryPlots/CNsegments/6005486018_R04C01_BAF_segments.seg
6005486018_R05C01	BC_Her2_norm	/applications/CNsummaryPlots/CNsegments/6005486018_R05C01_BAF_segments.seg
6005486018_R05C02	BC_Her2_norm	/applications/CNsummaryPlots/CNsegments/6005486018_R05C02_BAF_segments.seg
6005486018_R06C01	BC_Her2_norm	/applications/CNsummaryPlots/CNsegments/6005486018_R06C01_BAF_segments.seg
6005486018_R06C02	BC_Her2_norm	/applications/CNsummaryPlots/CNsegments/6005486018_R06C02_BAF_segments.seg
6005486019_R01C01	BC_Her2_norm	/applications/CNsummaryPlots/CNsegments/6005486019_R01C01_BAF_segments.seg
6005486019_R01C02	BC_Her2_norm	/applications/CNsummaryPlots/CNsegments/6005486019_R01C02_BAF_segments.seg
6005486019_R02C01	BC_Her2_norm	/applications/CNsummaryPlots/CNsegments/6005486019_R02C01_BAF_segments.seg
6005486019_R02C02	BC_Her2_norm	/applications/CNsummaryPlots/CNsegments/6005486019_R02C02_BAF_segments.seg
6005486019_R04C02	BC_Her2_norm	/applications/CNsummaryPlots/CNsegments/6005486019_R04C02_BAF_segments.seg
6005486019_R05C01	BC_Her2_norm	/applications/CNsummaryPlots/CNsegments/6005486019_R05C01_BAF_segments.seg
6005486019_R06C01	BC_Her2_norm	/applications/CNsummaryPlots/CNsegments/6005486019_R06C01_BAF_segments.seg
6005486019_R06C02	BC_Her2_norm	/applications/CNsummaryPlots/CNsegments/6005486019_R06C02_BAF_segments.seg
6005486021_R01C01	BC_Her2_norm	/applications/CNsummaryPlots/CNsegments/6005486021_R01C01_BAF_segments.seg
6005486021_R01C02	BC_Her2_norm	/applications/CNsummaryPlots/CNsegments/6005486021_R01C02_BAF_segments.seg
6005486021_R02C01	BC_Her2_norm	/applications/CNsummaryPlots/CNsegments/6005486021_R02C01_BAF_segments.seg
6005486021_R02C02	BC_Her2_norm	/applications/CNsummaryPlots/CNsegments/6005486021_R02C02_BAF_segments.seg
6005486021_R03C01	BC_Her2_norm	/applications/CNsummaryPlots/CNsegments/6005486021_R03C01_BAF_segments.seg
6005486021_R03C02	BC_Her2_norm	/applications/CNsummaryPlots/CNsegments/6005486021_R03C02_BAF_segments.seg
6005486021_R04C01	BC_Her2_norm	/applications/CNsummaryPlots/CNsegments/6005486021_R04C01_BAF_segments.seg
6005486021_R04C02	BC_Her2_norm	/applications/CNsummaryPlots/CNsegments/6005486021_R04C02_BAF_segments.seg
6005486021_R05C01	BC_Her2_norm	/applications/CNsummaryPlots/CNsegments/6005486021_R05C01_BAF_segments.seg
6005486021_R05C02	BC_Her2_norm	/applications/CNsummaryPlots/CNsegments/6005486021_R05C02_BAF_segments.seg
6005486021_R06C01	BC_Her2_norm	/applications/CNsummaryPlots/CNsegments/6005486021_R06C01_BAF_segments.seg
6005486021_R06C02	BC_Her2_norm	/applications/CNsummaryPlots/CNsegments/6005486021_R06C02_BAF_segments.seg
6005486023_R01C01	BC_Her2_norm	/applications/CNsummaryPlots/CNsegments/6005486023_R01C01_BAF_segments.seg
6005486023_R01C02	BC_Her2_norm	/applications/CNsummaryPlots/CNsegments/6005486023_R01C02_BAF_segments.seg
6005486023_R02C01	BC_Her2_norm	/applications/CNsummaryPlots/CNsegments/6005486023_R02C01_BAF_segments.seg
6005486023_R02C02	BC_Her2_norm	/applications/CNsummaryPlots/CNsegments/6005486023_R02C02_BAF_segments.seg
6005486023_R03C01	BC_Her2_norm	/applications/CNsummaryPlots/CNsegments/6005486023_R03C01_BAF_segments.seg
6005486023_R03C02	BC_Her2_norm	/applications/CNsummaryPlots/CNsegments/6005486023_R03C02_BAF_segments.seg
6005486023_R04C01	BC_Her2_norm	/applications/CNsummaryPlots/CNsegments/6005486023_R04C01_BAF_segments.seg
6005486023_R04C02	BC_Her2_norm	/applications/CNsummaryPlots/CNsegments/6005486023_R04C02_BAF_segments.seg
6005486023_R05C01	BC_Her2_norm	/applications/CNsummaryPlots/CNsegments/6005486023_R05C01_BAF_segments.seg
6005486023_R06C01	BC_Her2_norm	/applications/CNsummaryPlots/CNsegments/6005486023_R06C01_BAF_segments.seg
6005486025_R01C02	BC_Her2_norm	/applications/CNsummaryPlots/CNsegments/6005486025_R01C02_BAF_segments.seg
6005486025_R04C02	BC_Her2_norm	/applications/CNsummaryPlots/CNsegments/6005486025_R04C02_BAF_segments.seg
6005486025_R05C02	BC_Her2_norm	/applications/CNsummaryPlots/CNsegments/6005486025_R05C02_BAF_segments.seg
6005486025_R06C02	BC_Her2_norm	/applications/CNsummaryPlots/CNsegments/6005486025_R06C02_BAF_segments.seg
6005486029_R01C01	BC_Her2_norm	/applications/CNsummaryPlots/CNsegments/6005486029_R01C01_BAF_segments.seg
6005486029_R01C02	BC_Her2_norm	/applications/CNsummaryPlots/CNsegments/6005486029_R01C02_BAF_segments.seg
6005486029_R02C01	BC_Her2_norm	/applications/CNsummaryPlots/CNsegments/6005486029_R02C01_BAF_segments.seg
6005486029_R02C02	BC_Her2_norm	/applications/CNsummaryPlots/CNsegments/6005486029_R02C02_BAF_segments.seg
6005486029_R03C01	BC_Her2_norm	/applications/CNsummaryPlots/CNsegments/6005486029_R03C01_BAF_segments.seg
6005486029_R03C02	BC_Her2_norm	/applications/CNsummaryPlots/CNsegments/6005486029_R03C02_BAF_segments.seg
6005486029_R04C01	BC_Her2_norm	/applications/CNsummaryPlots/CNsegments/6005486029_R04C01_BAF_segments.seg
6005486029_R04C02	BC_Her2_norm	/applications/CNsummaryPlots/CNsegments/6005486029_R04C02_BAF_segments.seg
6005486029_R05C01	BC_Her2_norm	/applications/CNsummaryPlots/CNsegments/6005486029_R05C01_BAF_segments.seg
6005486029_R05C02	BC_Her2_norm	/applications/CNsummaryPlots/CNsegments/6005486029_R05C02_BAF_segments.seg
6005486029_R06C02	BC_Her2_norm	/applications/CNsummaryPlots/CNsegments/6005486029_R06C02_BAF_segments.seg
6026818055_R01C01	BC_Her2_norm	/applications/CNsummaryPlots/CNsegments/6026818055_R01C01_BAF_segments.seg
6026818055_R01C02	BC_Her2_norm	/applications/CNsummaryPlots/CNsegments/6026818055_R01C02_BAF_segments.seg
6026818055_R02C02	BC_Her2_norm	/applications/CNsummaryPlots/CNsegments/6026818055_R02C02_BAF_segments.seg
6026818055_R03C01	BC_Her2_norm	/applications/CNsummaryPlots/CNsegments/6026818055_R03C01_BAF_segments.seg
6026818055_R03C02	BC_Her2_norm	/applications/CNsummaryPlots/CNsegments/6026818055_R03C02_BAF_segments.seg
6026818055_R04C01	BC_Her2_norm	/applications/CNsummaryPlots/CNsegments/6026818055_R04C01_BAF_segments.seg
6026818055_R04C02	BC_Her2_norm	/applications/CNsummaryPlots/CNsegments/6026818055_R04C02_BAF_segments.seg
6026818055_R05C01	BC_Her2_norm	/applications/CNsummaryPlots/CNsegments/6026818055_R05C01_BAF_segments.seg
6026818055_R05C02	BC_Her2_norm	/applications/CNsummaryPlots/CNsegments/6026818055_R05C02_BAF_segments.seg
6026818055_R06C02	BC_Her2_norm	/applications/CNsummaryPlots/CNsegments/6026818055_R06C02_BAF_segments.seg
6026818070_R02C01	BC_Her2_norm	/applications/CNsummaryPlots/CNsegments/6026818070_R02C01_BAF_segments.seg
6026818102_R01C01	BC_Her2_norm	/applications/CNsummaryPlots/CNsegments/6026818102_R01C01_BAF_segments.seg
6026818102_R01C02	BC_Her2_norm	/applications/CNsummaryPlots/CNsegments/6026818102_R01C02_BAF_segments.seg
6026818102_R02C01	BC_Her2_norm	/applications/CNsummaryPlots/CNsegments/6026818102_R02C01_BAF_segments.seg
6026818102_R02C02	BC_Her2_norm	/applications/CNsummaryPlots/CNsegments/6026818102_R02C02_BAF_segments.seg
6026818102_R04C02	BC_Her2_norm	/applications/CNsummaryPlots/CNsegments/6026818102_R04C02_BAF_segments.seg
6026818102_R05C01	BC_Her2_norm	/applications/CNsummaryPlots/CNsegments/6026818102_R05C01_BAF_segments.seg
6026818102_R06C01	BC_Her2_norm	/applications/CNsummaryPlots/CNsegments/6026818102_R06C01_BAF_segments.seg
6026818102_R06C02	BC_Her2_norm	/applications/CNsummaryPlots/CNsegments/6026818102_R06C02_BAF_segments.seg
6026818108_R02C02	BC_Her2_norm	/applications/CNsummaryPlots/CNsegments/6026818108_R02C02_BAF_segments.seg
6026818108_R03C01	BC_Her2_norm	/applications/CNsummaryPlots/CNsegments/6026818108_R03C01_BAF_segments.seg
6026818108_R04C02	BC_Her2_norm	/applications/CNsummaryPlots/CNsegments/6026818108_R04C02_BAF_segments.seg
6026818108_R05C01	BC_Her2_norm	/applications/CNsummaryPlots/CNsegments/6026818108_R05C01_BAF_segments.seg
6026818108_R06C01	BC_Her2_norm	/applications/CNsummaryPlots/CNsegments/6026818108_R06C01_BAF_segments.seg
6026818108_R06C02	BC_Her2_norm	/applications/CNsummaryPlots/CNsegments/6026818108_R06C02_BAF_segments.seg
6026818111_R01C02	BC_Her2_norm	/applications/CNsummaryPlots/CNsegments/6026818111_R01C02_BAF_segments.seg
6026818111_R02C01	BC_Her2_norm	/applications/CNsummaryPlots/CNsegments/6026818111_R02C01_BAF_segments.seg
6026818111_R02C02	BC_Her2_norm	/applications/CNsummaryPlots/CNsegments/6026818111_R02C02_BAF_segments.seg
6026818111_R03C01	BC_Her2_norm	/applications/CNsummaryPlots/CNsegments/6026818111_R03C01_BAF_segments.seg
6026818111_R03C02	BC_Her2_norm	/applications/CNsummaryPlots/CNsegments/6026818111_R03C02_BAF_segments.seg
6026818111_R04C01	BC_Her2_norm	/applications/CNsummaryPlots/CNsegments/6026818111_R04C01_BAF_segments.seg
6026818111_R05C01	BC_Her2_norm	/applications/CNsummaryPlots/CNsegments/6026818111_R05C01_BAF_segments.seg
6026818111_R06C02	BC_Her2_norm	/applications/CNsummaryPlots/CNsegments/6026818111_R06C02_BAF_segments.seg
6026818122_R01C01	BC_Her2_norm	/applications/CNsummaryPlots/CNsegments/6026818122_R01C01_BAF_segments.seg
6026818122_R02C02	BC_Her2_norm	/applications/CNsummaryPlots/CNsegments/6026818122_R02C02_BAF_segments.seg
6026818122_R03C01	BC_Her2_norm	/applications/CNsummaryPlots/CNsegments/6026818122_R03C01_BAF_segments.seg
6026818122_R03C02	BC_Her2_norm	/applications/CNsummaryPlots/CNsegments/6026818122_R03C02_BAF_segments.seg
6026818122_R04C01	BC_Her2_norm	/applications/CNsummaryPlots/CNsegments/6026818122_R04C01_BAF_segments.seg
6026818122_R04C02	BC_Her2_norm	/applications/CNsummaryPlots/CNsegments/6026818122_R04C02_BAF_segments.seg
6026818122_R05C01	BC_Her2_norm	/applications/CNsummaryPlots/CNsegments/6026818122_R05C01_BAF_segments.seg
6026818122_R06C01	BC_Her2_norm	/applications/CNsummaryPlots/CNsegments/6026818122_R06C01_BAF_segments.seg
6026818122_R06C02	BC_Her2_norm	/applications/CNsummaryPlots/CNsegments/6026818122_R06C02_BAF_segments.seg
6026818128_R01C02	BC_Her2_norm	/applications/CNsummaryPlots/CNsegments/6026818128_R01C02_BAF_segments.seg
6026818128_R02C01	BC_Her2_norm	/applications/CNsummaryPlots/CNsegments/6026818128_R02C01_BAF_segments.seg
6026818128_R02C02	BC_Her2_norm	/applications/CNsummaryPlots/CNsegments/6026818128_R02C02_BAF_segments.seg
6026818128_R03C01	BC_Her2_norm	/applications/CNsummaryPlots/CNsegments/6026818128_R03C01_BAF_segments.seg
6026818128_R04C01	BC_Her2_norm	/applications/CNsummaryPlots/CNsegments/6026818128_R04C01_BAF_segments.seg
6026818128_R04C02	BC_Her2_norm	/applications/CNsummaryPlots/CNsegments/6026818128_R04C02_BAF_segments.seg
6026818128_R06C02	BC_Her2_norm	/applications/CNsummaryPlots/CNsegments/6026818128_R06C02_BAF_segments.seg
6026818129_R01C02	BC_Her2_norm	/applications/CNsummaryPlots/CNsegments/6026818129_R01C02_BAF_segments.seg
6026818129_R03C01	BC_Her2_norm	/applications/CNsummaryPlots/CNsegments/6026818129_R03C01_BAF_segments.seg
6026818129_R04C02	BC_Her2_norm	/applications/CNsummaryPlots/CNsegments/6026818129_R04C02_BAF_segments.seg
6026818129_R05C02	BC_Her2_norm	/applications/CNsummaryPlots/CNsegments/6026818129_R05C02_BAF_segments.seg
6026818129_R06C02	BC_Her2_norm	/applications/CNsummaryPlots/CNsegments/6026818129_R06C02_BAF_segments.seg
6026818132_R01C01	BC_Her2_norm	/applications/CNsummaryPlots/CNsegments/6026818132_R01C01_BAF_segments.seg
6026818132_R01C02	BC_Her2_norm	/applications/CNsummaryPlots/CNsegments/6026818132_R01C02_BAF_segments.seg
6026818132_R03C01	BC_Her2_norm	/applications/CNsummaryPlots/CNsegments/6026818132_R03C01_BAF_segments.seg
6026818132_R03C02	BC_Her2_norm	/applications/CNsummaryPlots/CNsegments/6026818132_R03C02_BAF_segments.seg
6026818132_R04C01	BC_Her2_norm	/applications/CNsummaryPlots/CNsegments/6026818132_R04C01_BAF_segments.seg
6026818132_R04C02	BC_Her2_norm	/applications/CNsummaryPlots/CNsegments/6026818132_R04C02_BAF_segments.seg
6026818132_R05C01	BC_Her2_norm	/applications/CNsummaryPlots/CNsegments/6026818132_R05C01_BAF_segments.seg
6026818132_R05C02	BC_Her2_norm	/applications/CNsummaryPlots/CNsegments/6026818132_R05C02_BAF_segments.seg
6026818132_R06C01	BC_Her2_norm	/applications/CNsummaryPlots/CNsegments/6026818132_R06C01_BAF_segments.seg
6026818132_R06C02	BC_Her2_norm	/applications/CNsummaryPlots/CNsegments/6026818132_R06C02_BAF_segments.seg
6026818135_R01C01	BC_Her2_norm	/applications/CNsummaryPlots/CNsegments/6026818135_R01C01_BAF_segments.seg
6026818135_R01C02	BC_Her2_norm	/applications/CNsummaryPlots/CNsegments/6026818135_R01C02_BAF_segments.seg
6026818135_R02C01	BC_Her2_norm	/applications/CNsummaryPlots/CNsegments/6026818135_R02C01_BAF_segments.seg
6026818135_R02C02	BC_Her2_norm	/applications/CNsummaryPlots/CNsegments/6026818135_R02C02_BAF_segments.seg
6026818135_R03C01	BC_Her2_norm	/applications/CNsummaryPlots/CNsegments/6026818135_R03C01_BAF_segments.seg
6026818135_R03C02	BC_Her2_norm	/applications/CNsummaryPlots/CNsegments/6026818135_R03C02_BAF_segments.seg
6026818135_R06C01	BC_Her2_norm	/applications/CNsummaryPlots/CNsegments/6026818135_R06C01_BAF_segments.seg
6026818139_R01C01	BC_Her2_norm	/applications/CNsummaryPlots/CNsegments/6026818139_R01C01_BAF_segments.seg
6026818139_R02C01	BC_Her2_norm	/applications/CNsummaryPlots/CNsegments/6026818139_R02C01_BAF_segments.seg
6026818139_R02C02	BC_Her2_norm	/applications/CNsummaryPlots/CNsegments/6026818139_R02C02_BAF_segments.seg
6026818139_R03C01	BC_Her2_norm	/applications/CNsummaryPlots/CNsegments/6026818139_R03C01_BAF_segments.seg
6026818139_R04C01	BC_Her2_norm	/applications/CNsummaryPlots/CNsegments/6026818139_R04C01_BAF_segments.seg
6026818139_R04C02	BC_Her2_norm	/applications/CNsummaryPlots/CNsegments/6026818139_R04C02_BAF_segments.seg
6026818139_R05C01	BC_Her2_norm	/applications/CNsummaryPlots/CNsegments/6026818139_R05C01_BAF_segments.seg
6026818139_R05C02	BC_Her2_norm	/applications/CNsummaryPlots/CNsegments/6026818139_R05C02_BAF_segments.seg
6026818139_R06C01	BC_Her2_norm	/applications/CNsummaryPlots/CNsegments/6026818139_R06C01_BAF_segments.seg
6026818139_R06C02	BC_Her2_norm	/applications/CNsummaryPlots/CNsegments/6026818139_R06C02_BAF_segments.seg
6026818144_R01C01	BC_Her2_norm	/applications/CNsummaryPlots/CNsegments/6026818144_R01C01_BAF_segments.seg
6026818144_R02C01	BC_Her2_norm	/applications/CNsummaryPlots/CNsegments/6026818144_R02C01_BAF_segments.seg
6026818144_R02C02	BC_Her2_norm	/applications/CNsummaryPlots/CNsegments/6026818144_R02C02_BAF_segments.seg
6026818144_R03C01	BC_Her2_norm	/applications/CNsummaryPlots/CNsegments/6026818144_R03C01_BAF_segments.seg
6026818144_R03C02	BC_Her2_norm	/applications/CNsummaryPlots/CNsegments/6026818144_R03C02_BAF_segments.seg
6026818144_R04C01	BC_Her2_norm	/applications/CNsummaryPlots/CNsegments/6026818144_R04C01_BAF_segments.seg
6026818144_R04C02	BC_Her2_norm	/applications/CNsummaryPlots/CNsegments/6026818144_R04C02_BAF_segments.seg
6026818145_R02C01	BC_Her2_norm	/applications/CNsummaryPlots/CNsegments/6026818145_R02C01_BAF_segments.seg
6026818145_R02C02	BC_Her2_norm	/applications/CNsummaryPlots/CNsegments/6026818145_R02C02_BAF_segments.seg
6026818145_R03C02	BC_Her2_norm	/applications/CNsummaryPlots/CNsegments/6026818145_R03C02_BAF_segments.seg
6026818145_R04C01	BC_Her2_norm	/applications/CNsummaryPlots/CNsegments/6026818145_R04C01_BAF_segments.seg
6026818145_R04C02	BC_Her2_norm	/applications/CNsummaryPlots/CNsegments/6026818145_R04C02_BAF_segments.seg
6026818145_R05C01	BC_Her2_norm	/applications/CNsummaryPlots/CNsegments/6026818145_R05C01_BAF_segments.seg
6026818145_R05C02	BC_Her2_norm	/applications/CNsummaryPlots/CNsegments/6026818145_R05C02_BAF_segments.seg
6026818145_R06C01	BC_Her2_norm	/applications/CNsummaryPlots/CNsegments/6026818145_R06C01_BAF_segments.seg
6026818145_R06C02	BC_Her2_norm	/applications/CNsummaryPlots/CNsegments/6026818145_R06C02_BAF_segments.seg
6042316072_R01C01	BC_Her2_norm	/applications/CNsummaryPlots/CNsegments/6042316072_R01C01_BAF_segments.seg
6042316072_R01C02	BC_Her2_norm	/applications/CNsummaryPlots/CNsegments/6042316072_R01C02_BAF_segments.seg
6042316072_R02C02	BC_Her2_norm	/applications/CNsummaryPlots/CNsegments/6042316072_R02C02_BAF_segments.seg
6042316072_R03C01	BC_Her2_norm	/applications/CNsummaryPlots/CNsegments/6042316072_R03C01_BAF_segments.seg
6042316072_R03C02	BC_Her2_norm	/applications/CNsummaryPlots/CNsegments/6042316072_R03C02_BAF_segments.seg
6042316072_R04C01	BC_Her2_norm	/applications/CNsummaryPlots/CNsegments/6042316072_R04C01_BAF_segments.seg
6042316072_R04C02	BC_Her2_norm	/applications/CNsummaryPlots/CNsegments/6042316072_R04C02_BAF_segments.seg
6042316072_R06C01	BC_Her2_norm	/applications/CNsummaryPlots/CNsegments/6042316072_R06C01_BAF_segments.seg
6042316130_R01C01	BC_Her2_norm	/applications/CNsummaryPlots/CNsegments/6042316130_R01C01_BAF_segments.seg
6042316130_R01C02	BC_Her2_norm	/applications/CNsummaryPlots/CNsegments/6042316130_R01C02_BAF_segments.seg
6042316130_R02C01	BC_Her2_norm	/applications/CNsummaryPlots/CNsegments/6042316130_R02C01_BAF_segments.seg
6042316130_R03C01	BC_Her2_norm	/applications/CNsummaryPlots/CNsegments/6042316130_R03C01_BAF_segments.seg
6042316130_R03C02	BC_Her2_norm	/applications/CNsummaryPlots/CNsegments/6042316130_R03C02_BAF_segments.seg
6042316130_R05C01	BC_Her2_norm	/applications/CNsummaryPlots/CNsegments/6042316130_R05C01_BAF_segments.seg
6042316130_R05C02	BC_Her2_norm	/applications/CNsummaryPlots/CNsegments/6042316130_R05C02_BAF_segments.seg
6042316130_R06C01	BC_Her2_norm	/applications/CNsummaryPlots/CNsegments/6042316130_R06C01_BAF_segments.seg
6042316141_R01C01	BC_Her2_norm	/applications/CNsummaryPlots/CNsegments/6042316141_R01C01_BAF_segments.seg
6042316141_R01C02	BC_Her2_norm	/applications/CNsummaryPlots/CNsegments/6042316141_R01C02_BAF_segments.seg
6042316141_R02C01	BC_Her2_norm	/applications/CNsummaryPlots/CNsegments/6042316141_R02C01_BAF_segments.seg
6042316141_R02C02	BC_Her2_norm	/applications/CNsummaryPlots/CNsegments/6042316141_R02C02_BAF_segments.seg
6042316141_R03C01	BC_Her2_norm	/applications/CNsummaryPlots/CNsegments/6042316141_R03C01_BAF_segments.seg
6042316141_R03C02	BC_Her2_norm	/applications/CNsummaryPlots/CNsegments/6042316141_R03C02_BAF_segments.seg
6042316141_R04C01	BC_Her2_norm	/applications/CNsummaryPlots/CNsegments/6042316141_R04C01_BAF_segments.seg
6042316141_R04C02	BC_Her2_norm	/applications/CNsummaryPlots/CNsegments/6042316141_R04C02_BAF_segments.seg
6042316141_R05C01	BC_Her2_norm	/applications/CNsummaryPlots/CNsegments/6042316141_R05C01_BAF_segments.seg
6042316141_R05C02	BC_Her2_norm	/applications/CNsummaryPlots/CNsegments/6042316141_R05C02_BAF_segments.seg
6042316141_R06C01	BC_Her2_norm	/applications/CNsummaryPlots/CNsegments/6042316141_R06C01_BAF_segments.seg
6042316141_R06C02	BC_Her2_norm	/applications/CNsummaryPlots/CNsegments/6042316141_R06C02_BAF_segments.seg
6042316157_R01C01	BC_Her2_norm	/applications/CNsummaryPlots/CNsegments/6042316157_R01C01_BAF_segments.seg
6042316157_R01C02	BC_Her2_norm	/applications/CNsummaryPlots/CNsegments/6042316157_R01C02_BAF_segments.seg
6042316157_R02C02	BC_Her2_norm	/applications/CNsummaryPlots/CNsegments/6042316157_R02C02_BAF_segments.seg
6042316157_R03C01	BC_Her2_norm	/applications/CNsummaryPlots/CNsegments/6042316157_R03C01_BAF_segments.seg
6042316157_R03C02	BC_Her2_norm	/applications/CNsummaryPlots/CNsegments/6042316157_R03C02_BAF_segments.seg
6042316157_R05C02	BC_Her2_norm	/applications/CNsummaryPlots/CNsegments/6042316157_R05C02_BAF_segments.seg
6042324005_R01C01	BC_Her2_norm	/applications/CNsummaryPlots/CNsegments/6042324005_R01C01_BAF_segments.seg
6042324005_R01C02	BC_Her2_norm	/applications/CNsummaryPlots/CNsegments/6042324005_R01C02_BAF_segments.seg
6042324005_R02C01	BC_Her2_norm	/applications/CNsummaryPlots/CNsegments/6042324005_R02C01_BAF_segments.seg
6042324005_R02C02	BC_Her2_norm	/applications/CNsummaryPlots/CNsegments/6042324005_R02C02_BAF_segments.seg
6042324005_R03C02	BC_Her2_norm	/applications/CNsummaryPlots/CNsegments/6042324005_R03C02_BAF_segments.seg
6042324005_R04C01	BC_Her2_norm	/applications/CNsummaryPlots/CNsegments/6042324005_R04C01_BAF_segments.seg
6042324005_R05C01	BC_Her2_norm	/applications/CNsummaryPlots/CNsegments/6042324005_R05C01_BAF_segments.seg
6042324005_R06C01	BC_Her2_norm	/applications/CNsummaryPlots/CNsegments/6042324005_R06C01_BAF_segments.seg
6042324005_R06C02	BC_Her2_norm	/applications/CNsummaryPlots/CNsegments/6042324005_R06C02_BAF_segments.seg
6042324006_R01C01	BC_Her2_norm	/applications/CNsummaryPlots/CNsegments/6042324006_R01C01_BAF_segments.seg
6042324006_R01C02	BC_Her2_norm	/applications/CNsummaryPlots/CNsegments/6042324006_R01C02_BAF_segments.seg
6042324006_R02C01	BC_Her2_norm	/applications/CNsummaryPlots/CNsegments/6042324006_R02C01_BAF_segments.seg
6042324006_R03C02	BC_Her2_norm	/applications/CNsummaryPlots/CNsegments/6042324006_R03C02_BAF_segments.seg
6042324006_R05C01	BC_Her2_norm	/applications/CNsummaryPlots/CNsegments/6042324006_R05C01_BAF_segments.seg
6042324006_R06C01	BC_Her2_norm	/applications/CNsummaryPlots/CNsegments/6042324006_R06C01_BAF_segments.seg
6042324011_R01C01	BC_Her2_norm	/applications/CNsummaryPlots/CNsegments/6042324011_R01C01_BAF_segments.seg
6042324011_R02C01	BC_Her2_norm	/applications/CNsummaryPlots/CNsegments/6042324011_R02C01_BAF_segments.seg
6042324011_R03C01	BC_Her2_norm	/applications/CNsummaryPlots/CNsegments/6042324011_R03C01_BAF_segments.seg
6042324030_R01C01	BC_Her2_norm	/applications/CNsummaryPlots/CNsegments/6042324030_R01C01_BAF_segments.seg
6042324030_R02C02	BC_Her2_norm	/applications/CNsummaryPlots/CNsegments/6042324030_R02C02_BAF_segments.seg
6042324030_R03C01	BC_Her2_norm	/applications/CNsummaryPlots/CNsegments/6042324030_R03C01_BAF_segments.seg
6042324030_R03C02	BC_Her2_norm	/applications/CNsummaryPlots/CNsegments/6042324030_R03C02_BAF_segments.seg
6042324030_R04C01	BC_Her2_norm	/applications/CNsummaryPlots/CNsegments/6042324030_R04C01_BAF_segments.seg
6042324030_R05C01	BC_Her2_norm	/applications/CNsummaryPlots/CNsegments/6042324030_R05C01_BAF_segments.seg
6042324030_R06C02	BC_Her2_norm	/applications/CNsummaryPlots/CNsegments/6042324030_R06C02_BAF_segments.seg
6042324035_R02C01	BC_Her2_norm	/applications/CNsummaryPlots/CNsegments/6042324035_R02C01_BAF_segments.seg
6042324035_R02C02	BC_Her2_norm	/applications/CNsummaryPlots/CNsegments/6042324035_R02C02_BAF_segments.seg
6042324035_R03C01	BC_Her2_norm	/applications/CNsummaryPlots/CNsegments/6042324035_R03C01_BAF_segments.seg
6042324035_R03C02	BC_Her2_norm	/applications/CNsummaryPlots/CNsegments/6042324035_R03C02_BAF_segments.seg
6042324035_R04C01	BC_Her2_norm	/applications/CNsummaryPlots/CNsegments/6042324035_R04C01_BAF_segments.seg
6042324035_R04C02	BC_Her2_norm	/applications/CNsummaryPlots/CNsegments/6042324035_R04C02_BAF_segments.seg
6042324035_R05C01	BC_Her2_norm	/applications/CNsummaryPlots/CNsegments/6042324035_R05C01_BAF_segments.seg
6042324035_R06C02	BC_Her2_norm	/applications/CNsummaryPlots/CNsegments/6042324035_R06C02_BAF_segments.seg
6042324037_R01C01	BC_Her2_norm	/applications/CNsummaryPlots/CNsegments/6042324037_R01C01_BAF_segments.seg
6042324037_R02C01	BC_Her2_norm	/applications/CNsummaryPlots/CNsegments/6042324037_R02C01_BAF_segments.seg
6042324037_R02C02	BC_Her2_norm	/applications/CNsummaryPlots/CNsegments/6042324037_R02C02_BAF_segments.seg
6042324037_R03C01	BC_Her2_norm	/applications/CNsummaryPlots/CNsegments/6042324037_R03C01_BAF_segments.seg
6042324037_R04C01	BC_Her2_norm	/applications/CNsummaryPlots/CNsegments/6042324037_R04C01_BAF_segments.seg
6042324037_R04C02	BC_Her2_norm	/applications/CNsummaryPlots/CNsegments/6042324037_R04C02_BAF_segments.seg
6042324037_R05C02	BC_Her2_norm	/applications/CNsummaryPlots/CNsegments/6042324037_R05C02_BAF_segments.seg
6042324037_R06C01	BC_Her2_norm	/applications/CNsummaryPlots/CNsegments/6042324037_R06C01_BAF_segments.seg
6042324037_R06C02	BC_Her2_norm	/applications/CNsummaryPlots/CNsegments/6042324037_R06C02_BAF_segments.seg
6042324048_R01C01	BC_Her2_norm	/applications/CNsummaryPlots/CNsegments/6042324048_R01C01_BAF_segments.seg
6042324048_R02C02	BC_Her2_norm	/applications/CNsummaryPlots/CNsegments/6042324048_R02C02_BAF_segments.seg
6042324048_R03C01	BC_Her2_norm	/applications/CNsummaryPlots/CNsegments/6042324048_R03C01_BAF_segments.seg
6042324048_R04C01	BC_Her2_norm	/applications/CNsummaryPlots/CNsegments/6042324048_R04C01_BAF_segments.seg
6042324048_R05C02	BC_Her2_norm	/applications/CNsummaryPlots/CNsegments/6042324048_R05C02_BAF_segments.seg
6042324048_R06C01	BC_Her2_norm	/applications/CNsummaryPlots/CNsegments/6042324048_R06C01_BAF_segments.seg
6042324070_R04C01	BC_Her2_norm	/applications/CNsummaryPlots/CNsegments/6042324070_R04C01_BAF_segments.seg
6042324070_R04C02	BC_Her2_norm	/applications/CNsummaryPlots/CNsegments/6042324070_R04C02_BAF_segments.seg
6042324070_R05C01	BC_Her2_norm	/applications/CNsummaryPlots/CNsegments/6042324070_R05C01_BAF_segments.seg
6042324070_R05C02	BC_Her2_norm	/applications/CNsummaryPlots/CNsegments/6042324070_R05C02_BAF_segments.seg
6042324070_R06C01	BC_Her2_norm	/applications/CNsummaryPlots/CNsegments/6042324070_R06C01_BAF_segments.seg
6042324071_R01C02	BC_Her2_norm	/applications/CNsummaryPlots/CNsegments/6042324071_R01C02_BAF_segments.seg
6042324071_R02C01	BC_Her2_norm	/applications/CNsummaryPlots/CNsegments/6042324071_R02C01_BAF_segments.seg
6042324071_R02C02	BC_Her2_norm	/applications/CNsummaryPlots/CNsegments/6042324071_R02C02_BAF_segments.seg
6042324071_R03C01	BC_Her2_norm	/applications/CNsummaryPlots/CNsegments/6042324071_R03C01_BAF_segments.seg
6042324071_R04C01	BC_Her2_norm	/applications/CNsummaryPlots/CNsegments/6042324071_R04C01_BAF_segments.seg
6042324071_R06C01	BC_Her2_norm	/applications/CNsummaryPlots/CNsegments/6042324071_R06C01_BAF_segments.seg
6042324071_R06C02	BC_Her2_norm	/applications/CNsummaryPlots/CNsegments/6042324071_R06C02_BAF_segments.seg
6042324072_R01C01	BC_Her2_norm	/applications/CNsummaryPlots/CNsegments/6042324072_R01C01_BAF_segments.seg
6042324072_R03C02	BC_Her2_norm	/applications/CNsummaryPlots/CNsegments/6042324072_R03C02_BAF_segments.seg
6042324072_R04C01	BC_Her2_norm	/applications/CNsummaryPlots/CNsegments/6042324072_R04C01_BAF_segments.seg
6042324072_R05C01	BC_Her2_norm	/applications/CNsummaryPlots/CNsegments/6042324072_R05C01_BAF_segments.seg
6042324072_R06C01	BC_Her2_norm	/applications/CNsummaryPlots/CNsegments/6042324072_R06C01_BAF_segments.seg
6042324072_R06C02	BC_Her2_norm	/applications/CNsummaryPlots/CNsegments/6042324072_R06C02_BAF_segments.seg
6057833057_R01C01	BC_Her2_norm	/applications/CNsummaryPlots/CNsegments/6057833057_R01C01_BAF_segments.seg
6057833057_R01C02	BC_Her2_norm	/applications/CNsummaryPlots/CNsegments/6057833057_R01C02_BAF_segments.seg
6057833057_R02C01	BC_Her2_norm	/applications/CNsummaryPlots/CNsegments/6057833057_R02C01_BAF_segments.seg
6057833057_R02C02	BC_Her2_norm	/applications/CNsummaryPlots/CNsegments/6057833057_R02C02_BAF_segments.seg
6057833057_R03C01	BC_Her2_norm	/applications/CNsummaryPlots/CNsegments/6057833057_R03C01_BAF_segments.seg
6057833057_R03C02	BC_Her2_norm	/applications/CNsummaryPlots/CNsegments/6057833057_R03C02_BAF_segments.seg
6057833057_R04C01	BC_Her2_norm	/applications/CNsummaryPlots/CNsegments/6057833057_R04C01_BAF_segments.seg
6057833057_R04C02	BC_Her2_norm	/applications/CNsummaryPlots/CNsegments/6057833057_R04C02_BAF_segments.seg
6057833057_R06C01	BC_Her2_norm	/applications/CNsummaryPlots/CNsegments/6057833057_R06C01_BAF_segments.seg
6057833057_R06C02	BC_Her2_norm	/applications/CNsummaryPlots/CNsegments/6057833057_R06C02_BAF_segments.seg
6057833101_R01C01	BC_Her2_norm	/applications/CNsummaryPlots/CNsegments/6057833101_R01C01_BAF_segments.seg
6057833101_R01C02	BC_Her2_norm	/applications/CNsummaryPlots/CNsegments/6057833101_R01C02_BAF_segments.seg
6057833101_R03C01	BC_Her2_norm	/applications/CNsummaryPlots/CNsegments/6057833101_R03C01_BAF_segments.seg
6057833101_R03C02	BC_Her2_norm	/applications/CNsummaryPlots/CNsegments/6057833101_R03C02_BAF_segments.seg
6057833101_R04C01	BC_Her2_norm	/applications/CNsummaryPlots/CNsegments/6057833101_R04C01_BAF_segments.seg
6057833101_R04C02	BC_Her2_norm	/applications/CNsummaryPlots/CNsegments/6057833101_R04C02_BAF_segments.seg
6057833101_R05C01	BC_Her2_norm	/applications/CNsummaryPlots/CNsegments/6057833101_R05C01_BAF_segments.seg
6057833101_R05C02	BC_Her2_norm	/applications/CNsummaryPlots/CNsegments/6057833101_R05C02_BAF_segments.seg
6057833101_R06C01	BC_Her2_norm	/applications/CNsummaryPlots/CNsegments/6057833101_R06C01_BAF_segments.seg
6057833134_R01C01	BC_Her2_norm	/applications/CNsummaryPlots/CNsegments/6057833134_R01C01_BAF_segments.seg
6057833134_R02C01	BC_Her2_norm	/applications/CNsummaryPlots/CNsegments/6057833134_R02C01_BAF_segments.seg
6057833134_R02C02	BC_Her2_norm	/applications/CNsummaryPlots/CNsegments/6057833134_R02C02_BAF_segments.seg
6057833134_R04C01	BC_Her2_norm	/applications/CNsummaryPlots/CNsegments/6057833134_R04C01_BAF_segments.seg
6057833134_R05C01	BC_Her2_norm	/applications/CNsummaryPlots/CNsegments/6057833134_R05C01_BAF_segments.seg
6057833134_R05C02	BC_Her2_norm	/applications/CNsummaryPlots/CNsegments/6057833134_R05C02_BAF_segments.seg
6057833134_R06C01	BC_Her2_norm	/applications/CNsummaryPlots/CNsegments/6057833134_R06C01_BAF_segments.seg
6057833141_R01C01	BC_Her2_norm	/applications/CNsummaryPlots/CNsegments/6057833141_R01C01_BAF_segments.seg
6057833141_R02C01	BC_Her2_norm	/applications/CNsummaryPlots/CNsegments/6057833141_R02C01_BAF_segments.seg
6057833141_R02C02	BC_Her2_norm	/applications/CNsummaryPlots/CNsegments/6057833141_R02C02_BAF_segments.seg
6057833141_R03C02	BC_Her2_norm	/applications/CNsummaryPlots/CNsegments/6057833141_R03C02_BAF_segments.seg
6057833141_R04C01	BC_Her2_norm	/applications/CNsummaryPlots/CNsegments/6057833141_R04C01_BAF_segments.seg
6057833141_R04C02	BC_Her2_norm	/applications/CNsummaryPlots/CNsegments/6057833141_R04C02_BAF_segments.seg
6057833141_R05C01	BC_Her2_norm	/applications/CNsummaryPlots/CNsegments/6057833141_R05C01_BAF_segments.seg
6057833141_R05C02	BC_Her2_norm	/applications/CNsummaryPlots/CNsegments/6057833141_R05C02_BAF_segments.seg
6057833141_R06C01	BC_Her2_norm	/applications/CNsummaryPlots/CNsegments/6057833141_R06C01_BAF_segments.seg
6057833142_R01C01	BC_Her2_norm	/applications/CNsummaryPlots/CNsegments/6057833142_R01C01_BAF_segments.seg
6057833142_R01C02	BC_Her2_norm	/applications/CNsummaryPlots/CNsegments/6057833142_R01C02_BAF_segments.seg
6057833142_R02C01	BC_Her2_norm	/applications/CNsummaryPlots/CNsegments/6057833142_R02C01_BAF_segments.seg
6057833142_R02C02	BC_Her2_norm	/applications/CNsummaryPlots/CNsegments/6057833142_R02C02_BAF_segments.seg
6057833142_R03C02	BC_Her2_norm	/applications/CNsummaryPlots/CNsegments/6057833142_R03C02_BAF_segments.seg
6057833142_R04C01	BC_Her2_norm	/applications/CNsummaryPlots/CNsegments/6057833142_R04C01_BAF_segments.seg
6057833142_R04C02	BC_Her2_norm	/applications/CNsummaryPlots/CNsegments/6057833142_R04C02_BAF_segments.seg
6057833142_R05C01	BC_Her2_norm	/applications/CNsummaryPlots/CNsegments/6057833142_R05C01_BAF_segments.seg
6057833142_R05C02	BC_Her2_norm	/applications/CNsummaryPlots/CNsegments/6057833142_R05C02_BAF_segments.seg
6057833142_R06C01	BC_Her2_norm	/applications/CNsummaryPlots/CNsegments/6057833142_R06C01_BAF_segments.seg
6057833155_R01C01	BC_Her2_norm	/applications/CNsummaryPlots/CNsegments/6057833155_R01C01_BAF_segments.seg
6057833155_R01C02	BC_Her2_norm	/applications/CNsummaryPlots/CNsegments/6057833155_R01C02_BAF_segments.seg
6057833155_R02C01	BC_Her2_norm	/applications/CNsummaryPlots/CNsegments/6057833155_R02C01_BAF_segments.seg
6057833155_R02C02	BC_Her2_norm	/applications/CNsummaryPlots/CNsegments/6057833155_R02C02_BAF_segments.seg
6057833155_R03C01	BC_Her2_norm	/applications/CNsummaryPlots/CNsegments/6057833155_R03C01_BAF_segments.seg
6057833155_R03C02	BC_Her2_norm	/applications/CNsummaryPlots/CNsegments/6057833155_R03C02_BAF_segments.seg
6057833155_R04C01	BC_Her2_norm	/applications/CNsummaryPlots/CNsegments/6057833155_R04C01_BAF_segments.seg
6057833155_R04C02	BC_Her2_norm	/applications/CNsummaryPlots/CNsegments/6057833155_R04C02_BAF_segments.seg
6057833155_R05C01	BC_Her2_norm	/applications/CNsummaryPlots/CNsegments/6057833155_R05C01_BAF_segments.seg
6057833155_R05C02	BC_Her2_norm	/applications/CNsummaryPlots/CNsegments/6057833155_R05C02_BAF_segments.seg
6057833155_R06C01	BC_Her2_norm	/applications/CNsummaryPlots/CNsegments/6057833155_R06C01_BAF_segments.seg
6057833159_R01C01	BC_Her2_norm	/applications/CNsummaryPlots/CNsegments/6057833159_R01C01_BAF_segments.seg
6057833159_R01C02	BC_Her2_norm	/applications/CNsummaryPlots/CNsegments/6057833159_R01C02_BAF_segments.seg
6057833159_R02C01	BC_Her2_norm	/applications/CNsummaryPlots/CNsegments/6057833159_R02C01_BAF_segments.seg
6057833159_R02C02	BC_Her2_norm	/applications/CNsummaryPlots/CNsegments/6057833159_R02C02_BAF_segments.seg
6057833159_R03C01	BC_Her2_norm	/applications/CNsummaryPlots/CNsegments/6057833159_R03C01_BAF_segments.seg
6057833159_R04C01	BC_Her2_norm	/applications/CNsummaryPlots/CNsegments/6057833159_R04C01_BAF_segments.seg
6057833159_R05C01	BC_Her2_norm	/applications/CNsummaryPlots/CNsegments/6057833159_R05C01_BAF_segments.seg
6057833159_R06C01	BC_Her2_norm	/applications/CNsummaryPlots/CNsegments/6057833159_R06C01_BAF_segments.seg
6057833159_R06C02	BC_Her2_norm	/applications/CNsummaryPlots/CNsegments/6057833159_R06C02_BAF_segments.seg
6057833166_R02C01	BC_Her2_norm	/applications/CNsummaryPlots/CNsegments/6057833166_R02C01_BAF_segments.seg
6057833166_R04C01	BC_Her2_norm	/applications/CNsummaryPlots/CNsegments/6057833166_R04C01_BAF_segments.seg
6057833166_R05C01	BC_Her2_norm	/applications/CNsummaryPlots/CNsegments/6057833166_R05C01_BAF_segments.seg
6057833166_R06C01	BC_Her2_norm	/applications/CNsummaryPlots/CNsegments/6057833166_R06C01_BAF_segments.seg
6229009059_R01C02	BC_Her2_norm	/applications/CNsummaryPlots/CNsegments/6229009059_R01C02_BAF_segments.seg
6229009059_R02C02	BC_Her2_norm	/applications/CNsummaryPlots/CNsegments/6229009059_R02C02_BAF_segments.seg
6229009059_R03C02	BC_Her2_norm	/applications/CNsummaryPlots/CNsegments/6229009059_R03C02_BAF_segments.seg
6229009059_R04C02	BC_Her2_norm	/applications/CNsummaryPlots/CNsegments/6229009059_R04C02_BAF_segments.seg
6229009059_R05C02	BC_Her2_norm	/applications/CNsummaryPlots/CNsegments/6229009059_R05C02_BAF_segments.seg
6229009059_R06C01	BC_Her2_norm	/applications/CNsummaryPlots/CNsegments/6229009059_R06C01_BAF_segments.seg
6229009059_R06C02	BC_Her2_norm	/applications/CNsummaryPlots/CNsegments/6229009059_R06C02_BAF_segments.seg
6229009060_R01C01	BC_Her2_norm	/applications/CNsummaryPlots/CNsegments/6229009060_R01C01_BAF_segments.seg
6229009060_R02C01	BC_Her2_norm	/applications/CNsummaryPlots/CNsegments/6229009060_R02C01_BAF_segments.seg
6229009060_R02C02	BC_Her2_norm	/applications/CNsummaryPlots/CNsegments/6229009060_R02C02_BAF_segments.seg
6229009060_R03C01	BC_Her2_norm	/applications/CNsummaryPlots/CNsegments/6229009060_R03C01_BAF_segments.seg
6229009060_R03C02	BC_Her2_norm	/applications/CNsummaryPlots/CNsegments/6229009060_R03C02_BAF_segments.seg
6229009060_R04C01	BC_Her2_norm	/applications/CNsummaryPlots/CNsegments/6229009060_R04C01_BAF_segments.seg
6229009060_R04C02	BC_Her2_norm	/applications/CNsummaryPlots/CNsegments/6229009060_R04C02_BAF_segments.seg
6229009060_R05C02	BC_Her2_norm	/applications/CNsummaryPlots/CNsegments/6229009060_R05C02_BAF_segments.seg
6229009060_R06C01	BC_Her2_norm	/applications/CNsummaryPlots/CNsegments/6229009060_R06C01_BAF_segments.seg
6229009066_R01C01	BC_Her2_norm	/applications/CNsummaryPlots/CNsegments/6229009066_R01C01_BAF_segments.seg
6229009066_R01C02	BC_Her2_norm	/applications/CNsummaryPlots/CNsegments/6229009066_R01C02_BAF_segments.seg
6229009066_R02C01	BC_Her2_norm	/applications/CNsummaryPlots/CNsegments/6229009066_R02C01_BAF_segments.seg
6229009066_R03C01	BC_Her2_norm	/applications/CNsummaryPlots/CNsegments/6229009066_R03C01_BAF_segments.seg
6229009066_R03C02	BC_Her2_norm	/applications/CNsummaryPlots/CNsegments/6229009066_R03C02_BAF_segments.seg
6229009066_R04C01	BC_Her2_norm	/applications/CNsummaryPlots/CNsegments/6229009066_R04C01_BAF_segments.seg
6229009066_R04C02	BC_Her2_norm	/applications/CNsummaryPlots/CNsegments/6229009066_R04C02_BAF_segments.seg
6229009066_R05C01	BC_Her2_norm	/applications/CNsummaryPlots/CNsegments/6229009066_R05C01_BAF_segments.seg
6229009066_R06C01	BC_Her2_norm	/applications/CNsummaryPlots/CNsegments/6229009066_R06C01_BAF_segments.seg
6285633051_R01C01	BC_Her2_norm	/applications/CNsummaryPlots/CNsegments/6285633051_R01C01_BAF_segments.seg
6285633051_R01C02	BC_Her2_norm	/applications/CNsummaryPlots/CNsegments/6285633051_R01C02_BAF_segments.seg
6285633051_R02C02	BC_Her2_norm	/applications/CNsummaryPlots/CNsegments/6285633051_R02C02_BAF_segments.seg
6285633051_R03C01	BC_Her2_norm	/applications/CNsummaryPlots/CNsegments/6285633051_R03C01_BAF_segments.seg
6285633051_R04C01	BC_Her2_norm	/applications/CNsummaryPlots/CNsegments/6285633051_R04C01_BAF_segments.seg
6285633051_R05C01	BC_Her2_norm	/applications/CNsummaryPlots/CNsegments/6285633051_R05C01_BAF_segments.seg
6285633051_R05C02	BC_Her2_norm	/applications/CNsummaryPlots/CNsegments/6285633051_R05C02_BAF_segments.seg
6285633051_R06C02	BC_Her2_norm	/applications/CNsummaryPlots/CNsegments/6285633051_R06C02_BAF_segments.seg
6285633072_R01C02	BC_Her2_norm	/applications/CNsummaryPlots/CNsegments/6285633072_R01C02_BAF_segments.seg
6285633072_R02C01	BC_Her2_norm	/applications/CNsummaryPlots/CNsegments/6285633072_R02C01_BAF_segments.seg
6285633072_R02C02	BC_Her2_norm	/applications/CNsummaryPlots/CNsegments/6285633072_R02C02_BAF_segments.seg
6285633072_R03C01	BC_Her2_norm	/applications/CNsummaryPlots/CNsegments/6285633072_R03C01_BAF_segments.seg
6285633072_R03C02	BC_Her2_norm	/applications/CNsummaryPlots/CNsegments/6285633072_R03C02_BAF_segments.seg
6285633072_R04C01	BC_Her2_norm	/applications/CNsummaryPlots/CNsegments/6285633072_R04C01_BAF_segments.seg
6285633072_R04C02	BC_Her2_norm	/applications/CNsummaryPlots/CNsegments/6285633072_R04C02_BAF_segments.seg
6285633072_R05C01	BC_Her2_norm	/applications/CNsummaryPlots/CNsegments/6285633072_R05C01_BAF_segments.seg
6285633072_R05C02	BC_Her2_norm	/applications/CNsummaryPlots/CNsegments/6285633072_R05C02_BAF_segments.seg
6285633072_R06C01	BC_Her2_norm	/applications/CNsummaryPlots/CNsegments/6285633072_R06C01_BAF_segments.seg
6929718014_R04C02	BC_Her2_norm	/applications/CNsummaryPlots/CNsegments/6929718014_R04C02_BAF_segments.seg
6929718014_R05C02	BC_Her2_norm	/applications/CNsummaryPlots/CNsegments/6929718014_R05C02_BAF_segments.seg
6929718014_R06C02	BC_Her2_norm	/applications/CNsummaryPlots/CNsegments/6929718014_R06C02_BAF_segments.seg
6929718030_R01C01	BC_Her2_norm	/applications/CNsummaryPlots/CNsegments/6929718030_R01C01_BAF_segments.seg
6929718030_R01C02	BC_Her2_norm	/applications/CNsummaryPlots/CNsegments/6929718030_R01C02_BAF_segments.seg
6929718030_R02C01	BC_Her2_norm	/applications/CNsummaryPlots/CNsegments/6929718030_R02C01_BAF_segments.seg
6929718030_R02C02	BC_Her2_norm	/applications/CNsummaryPlots/CNsegments/6929718030_R02C02_BAF_segments.seg
6929718030_R03C01	BC_Her2_norm	/applications/CNsummaryPlots/CNsegments/6929718030_R03C01_BAF_segments.seg
6929718030_R03C02	BC_Her2_norm	/applications/CNsummaryPlots/CNsegments/6929718030_R03C02_BAF_segments.seg
6929718030_R04C01	BC_Her2_norm	/applications/CNsummaryPlots/CNsegments/6929718030_R04C01_BAF_segments.seg
6929718030_R04C02	BC_Her2_norm	/applications/CNsummaryPlots/CNsegments/6929718030_R04C02_BAF_segments.seg
6929718030_R05C01	BC_Her2_norm	/applications/CNsummaryPlots/CNsegments/6929718030_R05C01_BAF_segments.seg
6929718030_R06C01	BC_Her2_norm	/applications/CNsummaryPlots/CNsegments/6929718030_R06C01_BAF_segments.seg
6929718036_R01C02	BC_Her2_norm	/applications/CNsummaryPlots/CNsegments/6929718036_R01C02_BAF_segments.seg
6929718036_R02C02	BC_Her2_norm	/applications/CNsummaryPlots/CNsegments/6929718036_R02C02_BAF_segments.seg
6929718036_R03C02	BC_Her2_norm	/applications/CNsummaryPlots/CNsegments/6929718036_R03C02_BAF_segments.seg
6929718036_R04C02	BC_Her2_norm	/applications/CNsummaryPlots/CNsegments/6929718036_R04C02_BAF_segments.seg
6929718036_R05C02	BC_Her2_norm	/applications/CNsummaryPlots/CNsegments/6929718036_R05C02_BAF_segments.seg
6929718036_R06C02	BC_Her2_norm	/applications/CNsummaryPlots/CNsegments/6929718036_R06C02_BAF_segments.seg
6929718043_R01C01	BC_Her2_norm	/applications/CNsummaryPlots/CNsegments/6929718043_R01C01_BAF_segments.seg
6929718043_R02C02	BC_Her2_norm	/applications/CNsummaryPlots/CNsegments/6929718043_R02C02_BAF_segments.seg
6929718043_R03C01	BC_Her2_norm	/applications/CNsummaryPlots/CNsegments/6929718043_R03C01_BAF_segments.seg
6929718043_R03C02	BC_Her2_norm	/applications/CNsummaryPlots/CNsegments/6929718043_R03C02_BAF_segments.seg
6929718043_R04C01	BC_Her2_norm	/applications/CNsummaryPlots/CNsegments/6929718043_R04C01_BAF_segments.seg
6929718043_R05C01	BC_Her2_norm	/applications/CNsummaryPlots/CNsegments/6929718043_R05C01_BAF_segments.seg
6929718043_R05C02	BC_Her2_norm	/applications/CNsummaryPlots/CNsegments/6929718043_R05C02_BAF_segments.seg
6929718043_R06C01	BC_Her2_norm	/applications/CNsummaryPlots/CNsegments/6929718043_R06C01_BAF_segments.seg
6929718043_R06C02	BC_Her2_norm	/applications/CNsummaryPlots/CNsegments/6929718043_R06C02_BAF_segments.seg
6929742015_R01C02	BC_Her2_norm	/applications/CNsummaryPlots/CNsegments/6929742015_R01C02_BAF_segments.seg
6929742015_R06C01	BC_Her2_norm	/applications/CNsummaryPlots/CNsegments/6929742015_R06C01_BAF_segments.seg
7786923105_R01C01	BC_Her2_norm	/applications/CNsummaryPlots/CNsegments/7786923105_R01C01_BAF_segments.seg
7786923105_R01C02	BC_Her2_norm	/applications/CNsummaryPlots/CNsegments/7786923105_R01C02_BAF_segments.seg
7786923105_R02C01	BC_Her2_norm	/applications/CNsummaryPlots/CNsegments/7786923105_R02C01_BAF_segments.seg
7786923105_R04C01	BC_Her2_norm	/applications/CNsummaryPlots/CNsegments/7786923105_R04C01_BAF_segments.seg
7786923105_R04C02	BC_Her2_norm	/applications/CNsummaryPlots/CNsegments/7786923105_R04C02_BAF_segments.seg
7786923105_R05C02	BC_Her2_norm	/applications/CNsummaryPlots/CNsegments/7786923105_R05C02_BAF_segments.seg
7786923105_R06C02	BC_Her2_norm	/applications/CNsummaryPlots/CNsegments/7786923105_R06C02_BAF_segments.seg
7796806103_R01C01	BC_Her2_norm	/applications/CNsummaryPlots/CNsegments/7796806103_R01C01_BAF_segments.seg
7796806103_R01C02	BC_Her2_norm	/applications/CNsummaryPlots/CNsegments/7796806103_R01C02_BAF_segments.seg
7796806103_R02C01	BC_Her2_norm	/applications/CNsummaryPlots/CNsegments/7796806103_R02C01_BAF_segments.seg
7796806103_R03C01	BC_Her2_norm	/applications/CNsummaryPlots/CNsegments/7796806103_R03C01_BAF_segments.seg
7796806103_R03C02	BC_Her2_norm	/applications/CNsummaryPlots/CNsegments/7796806103_R03C02_BAF_segments.seg
7796806103_R04C01	BC_Her2_norm	/applications/CNsummaryPlots/CNsegments/7796806103_R04C01_BAF_segments.seg
7796806103_R04C02	BC_Her2_norm	/applications/CNsummaryPlots/CNsegments/7796806103_R04C02_BAF_segments.seg
7796806103_R05C01	BC_Her2_norm	/applications/CNsummaryPlots/CNsegments/7796806103_R05C01_BAF_segments.seg
7796806103_R05C02	BC_Her2_norm	/applications/CNsummaryPlots/CNsegments/7796806103_R05C02_BAF_segments.seg
7796806103_R06C01	BC_Her2_norm	/applications/CNsummaryPlots/CNsegments/7796806103_R06C01_BAF_segments.seg
7796806103_R06C02	BC_Her2_norm	/applications/CNsummaryPlots/CNsegments/7796806103_R06C02_BAF_segments.seg
7796806109_R01C01	BC_Her2_norm	/applications/CNsummaryPlots/CNsegments/7796806109_R01C01_BAF_segments.seg
7796806109_R02C01	BC_Her2_norm	/applications/CNsummaryPlots/CNsegments/7796806109_R02C01_BAF_segments.seg
7796806109_R03C01	BC_Her2_norm	/applications/CNsummaryPlots/CNsegments/7796806109_R03C01_BAF_segments.seg
7796806109_R04C01	BC_Her2_norm	/applications/CNsummaryPlots/CNsegments/7796806109_R04C01_BAF_segments.seg
7796806109_R05C01	BC_Her2_norm	/applications/CNsummaryPlots/CNsegments/7796806109_R05C01_BAF_segments.seg
7796806125_R03C02	BC_Her2_norm	/applications/CNsummaryPlots/CNsegments/7796806125_R03C02_BAF_segments.seg
6005486011_R01C01	CB	/applications/CNsummaryPlots/CNsegments/6005486011_R01C01_BAF_segments.seg
6005486011_R01C02	CB	/applications/CNsummaryPlots/CNsegments/6005486011_R01C02_BAF_segments.seg
6005486011_R02C01	CB	/applications/CNsummaryPlots/CNsegments/6005486011_R02C01_BAF_segments.seg
6005486011_R02C02	CB	/applications/CNsummaryPlots/CNsegments/6005486011_R02C02_BAF_segments.seg
6005486011_R03C01	CB	/applications/CNsummaryPlots/CNsegments/6005486011_R03C01_BAF_segments.seg
6005486011_R03C02	CB	/applications/CNsummaryPlots/CNsegments/6005486011_R03C02_BAF_segments.seg
6005486011_R04C01	CB	/applications/CNsummaryPlots/CNsegments/6005486011_R04C01_BAF_segments.seg
6005486011_R04C02	CB	/applications/CNsummaryPlots/CNsegments/6005486011_R04C02_BAF_segments.seg
6005486011_R05C01	CB	/applications/CNsummaryPlots/CNsegments/6005486011_R05C01_BAF_segments.seg
6005486011_R05C02	CB	/applications/CNsummaryPlots/CNsegments/6005486011_R05C02_BAF_segments.seg
6005486011_R06C01	CB	/applications/CNsummaryPlots/CNsegments/6005486011_R06C01_BAF_segments.seg
6005486011_R06C02	CB	/applications/CNsummaryPlots/CNsegments/6005486011_R06C02_BAF_segments.seg
6005486013_R01C02	CB	/applications/CNsummaryPlots/CNsegments/6005486013_R01C02_BAF_segments.seg
6005486013_R02C02	CB	/applications/CNsummaryPlots/CNsegments/6005486013_R02C02_BAF_segments.seg
6005486013_R03C02	CB	/applications/CNsummaryPlots/CNsegments/6005486013_R03C02_BAF_segments.seg
6005486013_R04C02	CB	/applications/CNsummaryPlots/CNsegments/6005486013_R04C02_BAF_segments.seg
6005486013_R05C02	CB	/applications/CNsummaryPlots/CNsegments/6005486013_R05C02_BAF_segments.seg
6005486013_R06C01	CB	/applications/CNsummaryPlots/CNsegments/6005486013_R06C01_BAF_segments.seg
6005486013_R06C02	CB	/applications/CNsummaryPlots/CNsegments/6005486013_R06C02_BAF_segments.seg
6005486025_R01C01	CB	/applications/CNsummaryPlots/CNsegments/6005486025_R01C01_BAF_segments.seg
6005486025_R02C01	CB	/applications/CNsummaryPlots/CNsegments/6005486025_R02C01_BAF_segments.seg
6005486025_R03C01	CB	/applications/CNsummaryPlots/CNsegments/6005486025_R03C01_BAF_segments.seg
6005486025_R04C01	CB	/applications/CNsummaryPlots/CNsegments/6005486025_R04C01_BAF_segments.seg
6005486025_R06C01	CB	/applications/CNsummaryPlots/CNsegments/6005486025_R06C01_BAF_segments.seg
6026818055_R02C01	CB	/applications/CNsummaryPlots/CNsegments/6026818055_R02C01_BAF_segments.seg
6026818070_R01C01	CB	/applications/CNsummaryPlots/CNsegments/6026818070_R01C01_BAF_segments.seg
6026818102_R03C02	CB	/applications/CNsummaryPlots/CNsegments/6026818102_R03C02_BAF_segments.seg
6026818108_R03C02	CB	/applications/CNsummaryPlots/CNsegments/6026818108_R03C02_BAF_segments.seg
6026818111_R01C01	CB	/applications/CNsummaryPlots/CNsegments/6026818111_R01C01_BAF_segments.seg
6026818111_R04C02	CB	/applications/CNsummaryPlots/CNsegments/6026818111_R04C02_BAF_segments.seg
6026818111_R05C02	CB	/applications/CNsummaryPlots/CNsegments/6026818111_R05C02_BAF_segments.seg
6026818111_R06C01	CB	/applications/CNsummaryPlots/CNsegments/6026818111_R06C01_BAF_segments.seg
6026818122_R01C02	CB	/applications/CNsummaryPlots/CNsegments/6026818122_R01C02_BAF_segments.seg
6026818122_R05C02	CB	/applications/CNsummaryPlots/CNsegments/6026818122_R05C02_BAF_segments.seg
6026818128_R03C02	CB	/applications/CNsummaryPlots/CNsegments/6026818128_R03C02_BAF_segments.seg
6026818128_R06C01	CB	/applications/CNsummaryPlots/CNsegments/6026818128_R06C01_BAF_segments.seg
6026818129_R01C01	CB	/applications/CNsummaryPlots/CNsegments/6026818129_R01C01_BAF_segments.seg
6026818129_R03C02	CB	/applications/CNsummaryPlots/CNsegments/6026818129_R03C02_BAF_segments.seg
6026818129_R04C01	CB	/applications/CNsummaryPlots/CNsegments/6026818129_R04C01_BAF_segments.seg
6026818129_R05C01	CB	/applications/CNsummaryPlots/CNsegments/6026818129_R05C01_BAF_segments.seg
6026818132_R02C01	CB	/applications/CNsummaryPlots/CNsegments/6026818132_R02C01_BAF_segments.seg
6026818135_R04C02	CB	/applications/CNsummaryPlots/CNsegments/6026818135_R04C02_BAF_segments.seg
6026818135_R05C01	CB	/applications/CNsummaryPlots/CNsegments/6026818135_R05C01_BAF_segments.seg
6026818135_R05C02	CB	/applications/CNsummaryPlots/CNsegments/6026818135_R05C02_BAF_segments.seg
6026818139_R01C02	CB	/applications/CNsummaryPlots/CNsegments/6026818139_R01C02_BAF_segments.seg
6026818144_R01C02	CB	/applications/CNsummaryPlots/CNsegments/6026818144_R01C02_BAF_segments.seg
6026818144_R05C02	CB	/applications/CNsummaryPlots/CNsegments/6026818144_R05C02_BAF_segments.seg
6026818144_R06C01	CB	/applications/CNsummaryPlots/CNsegments/6026818144_R06C01_BAF_segments.seg
6026818144_R06C02	CB	/applications/CNsummaryPlots/CNsegments/6026818144_R06C02_BAF_segments.seg
6026818145_R03C01	CB	/applications/CNsummaryPlots/CNsegments/6026818145_R03C01_BAF_segments.seg
6042316130_R02C02	CB	/applications/CNsummaryPlots/CNsegments/6042316130_R02C02_BAF_segments.seg
6042316130_R04C01	CB	/applications/CNsummaryPlots/CNsegments/6042316130_R04C01_BAF_segments.seg
6042316130_R04C02	CB	/applications/CNsummaryPlots/CNsegments/6042316130_R04C02_BAF_segments.seg
6042316130_R06C02	CB	/applications/CNsummaryPlots/CNsegments/6042316130_R06C02_BAF_segments.seg
6042316157_R02C01	CB	/applications/CNsummaryPlots/CNsegments/6042316157_R02C01_BAF_segments.seg
6042316157_R04C01	CB	/applications/CNsummaryPlots/CNsegments/6042316157_R04C01_BAF_segments.seg
6042316157_R04C02	CB	/applications/CNsummaryPlots/CNsegments/6042316157_R04C02_BAF_segments.seg
6042316157_R06C01	CB	/applications/CNsummaryPlots/CNsegments/6042316157_R06C01_BAF_segments.seg
6042316157_R06C02	CB	/applications/CNsummaryPlots/CNsegments/6042316157_R06C02_BAF_segments.seg
6042324005_R03C01	CB	/applications/CNsummaryPlots/CNsegments/6042324005_R03C01_BAF_segments.seg
6042324005_R04C02	CB	/applications/CNsummaryPlots/CNsegments/6042324005_R04C02_BAF_segments.seg
6042324006_R03C01	CB	/applications/CNsummaryPlots/CNsegments/6042324006_R03C01_BAF_segments.seg
6042324006_R04C01	CB	/applications/CNsummaryPlots/CNsegments/6042324006_R04C01_BAF_segments.seg
6042324006_R05C02	CB	/applications/CNsummaryPlots/CNsegments/6042324006_R05C02_BAF_segments.seg
6042324030_R01C02	CB	/applications/CNsummaryPlots/CNsegments/6042324030_R01C02_BAF_segments.seg
6042324030_R02C01	CB	/applications/CNsummaryPlots/CNsegments/6042324030_R02C01_BAF_segments.seg
6042324030_R05C02	CB	/applications/CNsummaryPlots/CNsegments/6042324030_R05C02_BAF_segments.seg
6042324030_R06C01	CB	/applications/CNsummaryPlots/CNsegments/6042324030_R06C01_BAF_segments.seg
6042324035_R01C01	CB	/applications/CNsummaryPlots/CNsegments/6042324035_R01C01_BAF_segments.seg
6042324035_R01C02	CB	/applications/CNsummaryPlots/CNsegments/6042324035_R01C02_BAF_segments.seg
6042324035_R05C02	CB	/applications/CNsummaryPlots/CNsegments/6042324035_R05C02_BAF_segments.seg
6042324035_R06C01	CB	/applications/CNsummaryPlots/CNsegments/6042324035_R06C01_BAF_segments.seg
6042324037_R05C01	CB	/applications/CNsummaryPlots/CNsegments/6042324037_R05C01_BAF_segments.seg
6042324048_R01C02	CB	/applications/CNsummaryPlots/CNsegments/6042324048_R01C02_BAF_segments.seg
6042324048_R03C02	CB	/applications/CNsummaryPlots/CNsegments/6042324048_R03C02_BAF_segments.seg
6042324048_R05C01	CB	/applications/CNsummaryPlots/CNsegments/6042324048_R05C01_BAF_segments.seg
6042324048_R06C02	CB	/applications/CNsummaryPlots/CNsegments/6042324048_R06C02_BAF_segments.seg
6042324070_R01C01	CB	/applications/CNsummaryPlots/CNsegments/6042324070_R01C01_BAF_segments.seg
6042324070_R01C02	CB	/applications/CNsummaryPlots/CNsegments/6042324070_R01C02_BAF_segments.seg
6042324070_R02C01	CB	/applications/CNsummaryPlots/CNsegments/6042324070_R02C01_BAF_segments.seg
6042324070_R06C02	CB	/applications/CNsummaryPlots/CNsegments/6042324070_R06C02_BAF_segments.seg
6042324071_R03C02	CB	/applications/CNsummaryPlots/CNsegments/6042324071_R03C02_BAF_segments.seg
6042324071_R04C02	CB	/applications/CNsummaryPlots/CNsegments/6042324071_R04C02_BAF_segments.seg
6042324071_R05C01	CB	/applications/CNsummaryPlots/CNsegments/6042324071_R05C01_BAF_segments.seg
6042324071_R05C02	CB	/applications/CNsummaryPlots/CNsegments/6042324071_R05C02_BAF_segments.seg
6042324072_R02C02	CB	/applications/CNsummaryPlots/CNsegments/6042324072_R02C02_BAF_segments.seg
6042324072_R03C01	CB	/applications/CNsummaryPlots/CNsegments/6042324072_R03C01_BAF_segments.seg
6042324072_R04C02	CB	/applications/CNsummaryPlots/CNsegments/6042324072_R04C02_BAF_segments.seg
6057833101_R02C01	CB	/applications/CNsummaryPlots/CNsegments/6057833101_R02C01_BAF_segments.seg
6057833101_R06C02	CB	/applications/CNsummaryPlots/CNsegments/6057833101_R06C02_BAF_segments.seg
6057833134_R03C02	CB	/applications/CNsummaryPlots/CNsegments/6057833134_R03C02_BAF_segments.seg
6057833134_R04C02	CB	/applications/CNsummaryPlots/CNsegments/6057833134_R04C02_BAF_segments.seg
6057833155_R06C02	CB	/applications/CNsummaryPlots/CNsegments/6057833155_R06C02_BAF_segments.seg
6057833159_R05C02	CB	/applications/CNsummaryPlots/CNsegments/6057833159_R05C02_BAF_segments.seg
6057833166_R01C01	CB	/applications/CNsummaryPlots/CNsegments/6057833166_R01C01_BAF_segments.seg
6057833166_R03C01	CB	/applications/CNsummaryPlots/CNsegments/6057833166_R03C01_BAF_segments.seg
6285633051_R02C01	CB	/applications/CNsummaryPlots/CNsegments/6285633051_R02C01_BAF_segments.seg
203253040191_R02C01	FA	/applications/CNsummaryPlots/CNsegments/203253040191_R02C01_BAF_segments.seg
203271740040_R05C01	FA	/applications/CNsummaryPlots/CNsegments/203271740040_R05C01_BAF_segments.seg
203824910109_R07C01	FA	/applications/CNsummaryPlots/CNsegments/203824910109_R07C01_BAF_segments.seg
203885690015_R03C01	FA	/applications/CNsummaryPlots/CNsegments/203885690015_R03C01_BAF_segments.seg
203885690015_R05C01	FA	/applications/CNsummaryPlots/CNsegments/203885690015_R05C01_BAF_segments.seg
203923030139_R04C01	FA	/applications/CNsummaryPlots/CNsegments/203923030139_R04C01_BAF_segments.seg
203927450088_R02C01	FA	/applications/CNsummaryPlots/CNsegments/203927450088_R02C01_BAF_segments.seg
203927450088_R03C01	FA	/applications/CNsummaryPlots/CNsegments/203927450088_R03C01_BAF_segments.seg
203930200044_R01C01	FA	/applications/CNsummaryPlots/CNsegments/203930200044_R01C01_BAF_segments.seg
203930200048_R07C01	FA	/applications/CNsummaryPlots/CNsegments/203930200048_R07C01_BAF_segments.seg
203930200142_R01C01	FA	/applications/CNsummaryPlots/CNsegments/203930200142_R01C01_BAF_segments.seg
203930200142_R02C01	FA	/applications/CNsummaryPlots/CNsegments/203930200142_R02C01_BAF_segments.seg
203930200142_R03C01	FA	/applications/CNsummaryPlots/CNsegments/203930200142_R03C01_BAF_segments.seg
203930200142_R04C01	FA	/applications/CNsummaryPlots/CNsegments/203930200142_R04C01_BAF_segments.seg
203946830053_R06C01	FA	/applications/CNsummaryPlots/CNsegments/203946830053_R06C01_BAF_segments.seg
204001350044_R02C01	FA	/applications/CNsummaryPlots/CNsegments/204001350044_R02C01_BAF_segments.seg
205022030077_R06C01	FA	/applications/CNsummaryPlots/CNsegments/205022030077_R06C01_BAF_segments.seg
201465930047_R02C01	LA	/applications/CNsummaryPlots/CNsegments/201465930047_R02C01_BAF_segments.seg
201465930047_R03C01	LA	/applications/CNsummaryPlots/CNsegments/201465930047_R03C01_BAF_segments.seg
201465940044_R08C01	LA	/applications/CNsummaryPlots/CNsegments/201465940044_R08C01_BAF_segments.seg
201869690097_R04C01	LA	/applications/CNsummaryPlots/CNsegments/201869690097_R04C01_BAF_segments.seg
201869690097_R05C01	LA	/applications/CNsummaryPlots/CNsegments/201869690097_R05C01_BAF_segments.seg
201869690097_R06C01	LA	/applications/CNsummaryPlots/CNsegments/201869690097_R06C01_BAF_segments.seg
201876940067_R08C01	LA	/applications/CNsummaryPlots/CNsegments/201876940067_R08C01_BAF_segments.seg
202060330063_R07C01	LA	/applications/CNsummaryPlots/CNsegments/202060330063_R07C01_BAF_segments.seg
202787550065_R06C01	LA	/applications/CNsummaryPlots/CNsegments/202787550065_R06C01_BAF_segments.seg
202790040015_R03C01	LA	/applications/CNsummaryPlots/CNsegments/202790040015_R03C01_BAF_segments.seg
202790040015_R04C01	LA	/applications/CNsummaryPlots/CNsegments/202790040015_R04C01_BAF_segments.seg
202790040026_R06C01	LA	/applications/CNsummaryPlots/CNsegments/202790040026_R06C01_BAF_segments.seg
202908540201_R04C01	LA	/applications/CNsummaryPlots/CNsegments/202908540201_R04C01_BAF_segments.seg
202915460087_R05C01	LA	/applications/CNsummaryPlots/CNsegments/202915460087_R05C01_BAF_segments.seg
202915460142_R07C01	LA	/applications/CNsummaryPlots/CNsegments/202915460142_R07C01_BAF_segments.seg
203077630203_R05C01	LA	/applications/CNsummaryPlots/CNsegments/203077630203_R05C01_BAF_segments.seg
203249020098_R03C01	LA	/applications/CNsummaryPlots/CNsegments/203249020098_R03C01_BAF_segments.seg
203257030239_R07C01	LA	/applications/CNsummaryPlots/CNsegments/203257030239_R07C01_BAF_segments.seg
203524210005_R01C01	LA	/applications/CNsummaryPlots/CNsegments/203524210005_R01C01_BAF_segments.seg
203527980008_R04C01	LA	/applications/CNsummaryPlots/CNsegments/203527980008_R04C01_BAF_segments.seg
203527980033_R07C01	LA	/applications/CNsummaryPlots/CNsegments/203527980033_R07C01_BAF_segments.seg
203740800090_R06C01	LA	/applications/CNsummaryPlots/CNsegments/203740800090_R06C01_BAF_segments.seg
203740800090_R08C01	LA	/applications/CNsummaryPlots/CNsegments/203740800090_R08C01_BAF_segments.seg
203808720002_R04C01	LA	/applications/CNsummaryPlots/CNsegments/203808720002_R04C01_BAF_segments.seg
203808720145_R03C01	LA	/applications/CNsummaryPlots/CNsegments/203808720145_R03C01_BAF_segments.seg
204027260050_R04C01	LA	/applications/CNsummaryPlots/CNsegments/204027260050_R04C01_BAF_segments.seg
204339110003_R04C01	LA	/applications/CNsummaryPlots/CNsegments/204339110003_R04C01_BAF_segments.seg
205022030056_R03C01	LA	/applications/CNsummaryPlots/CNsegments/205022030056_R03C01_BAF_segments.seg
6042308099_R01C02	LA	/applications/CNsummaryPlots/CNsegments/6042308099_R01C02_BAF_segments.seg
6042308099_R02C02	LA	/applications/CNsummaryPlots/CNsegments/6042308099_R02C02_BAF_segments.seg
6042308099_R03C01	LA	/applications/CNsummaryPlots/CNsegments/6042308099_R03C01_BAF_segments.seg
6042308099_R04C01	LA	/applications/CNsummaryPlots/CNsegments/6042308099_R04C01_BAF_segments.seg
6042308099_R05C01	LA	/applications/CNsummaryPlots/CNsegments/6042308099_R05C01_BAF_segments.seg
6042308099_R06C01	LA	/applications/CNsummaryPlots/CNsegments/6042308099_R06C01_BAF_segments.seg
6042308138_R01C01	LA	/applications/CNsummaryPlots/CNsegments/6042308138_R01C01_BAF_segments.seg
6042308138_R01C02	LA	/applications/CNsummaryPlots/CNsegments/6042308138_R01C02_BAF_segments.seg
6042308138_R02C01	LA	/applications/CNsummaryPlots/CNsegments/6042308138_R02C01_BAF_segments.seg
6042308138_R03C02	LA	/applications/CNsummaryPlots/CNsegments/6042308138_R03C02_BAF_segments.seg
6042308138_R04C01	LA	/applications/CNsummaryPlots/CNsegments/6042308138_R04C01_BAF_segments.seg
6042308138_R04C02	LA	/applications/CNsummaryPlots/CNsegments/6042308138_R04C02_BAF_segments.seg
6042308138_R05C01	LA	/applications/CNsummaryPlots/CNsegments/6042308138_R05C01_BAF_segments.seg
6042308138_R05C02	LA	/applications/CNsummaryPlots/CNsegments/6042308138_R05C02_BAF_segments.seg
6042308138_R06C01	LA	/applications/CNsummaryPlots/CNsegments/6042308138_R06C01_BAF_segments.seg
6042308138_R06C02	LA	/applications/CNsummaryPlots/CNsegments/6042308138_R06C02_BAF_segments.seg
6042308156_R01C01	LA	/applications/CNsummaryPlots/CNsegments/6042308156_R01C01_BAF_segments.seg
6042308156_R01C02	LA	/applications/CNsummaryPlots/CNsegments/6042308156_R01C02_BAF_segments.seg
6042308156_R02C02	LA	/applications/CNsummaryPlots/CNsegments/6042308156_R02C02_BAF_segments.seg
6042308156_R03C01	LA	/applications/CNsummaryPlots/CNsegments/6042308156_R03C01_BAF_segments.seg
6042308156_R03C02	LA	/applications/CNsummaryPlots/CNsegments/6042308156_R03C02_BAF_segments.seg
6042308156_R05C01	LA	/applications/CNsummaryPlots/CNsegments/6042308156_R05C01_BAF_segments.seg
6042308156_R05C02	LA	/applications/CNsummaryPlots/CNsegments/6042308156_R05C02_BAF_segments.seg
6042308156_R06C01	LA	/applications/CNsummaryPlots/CNsegments/6042308156_R06C01_BAF_segments.seg
6042308156_R06C02	LA	/applications/CNsummaryPlots/CNsegments/6042308156_R06C02_BAF_segments.seg
6264488026_R01C01	LA	/applications/CNsummaryPlots/CNsegments/6264488026_R01C01_BAF_segments.seg
6264488026_R01C02	LA	/applications/CNsummaryPlots/CNsegments/6264488026_R01C02_BAF_segments.seg
6264488026_R02C01	LA	/applications/CNsummaryPlots/CNsegments/6264488026_R02C01_BAF_segments.seg
6264488026_R02C02	LA	/applications/CNsummaryPlots/CNsegments/6264488026_R02C02_BAF_segments.seg
6264488026_R03C02	LA	/applications/CNsummaryPlots/CNsegments/6264488026_R03C02_BAF_segments.seg
6264488026_R04C01	LA	/applications/CNsummaryPlots/CNsegments/6264488026_R04C01_BAF_segments.seg
6264488026_R04C02	LA	/applications/CNsummaryPlots/CNsegments/6264488026_R04C02_BAF_segments.seg
6264488026_R05C01	LA	/applications/CNsummaryPlots/CNsegments/6264488026_R05C01_BAF_segments.seg
6264488026_R05C02	LA	/applications/CNsummaryPlots/CNsegments/6264488026_R05C02_BAF_segments.seg
6264488026_R06C01	LA	/applications/CNsummaryPlots/CNsegments/6264488026_R06C01_BAF_segments.seg
6264488067_R01C01	LA	/applications/CNsummaryPlots/CNsegments/6264488067_R01C01_BAF_segments.seg
6264488067_R01C02	LA	/applications/CNsummaryPlots/CNsegments/6264488067_R01C02_BAF_segments.seg
6264488067_R02C01	LA	/applications/CNsummaryPlots/CNsegments/6264488067_R02C01_BAF_segments.seg
6264488067_R02C02	LA	/applications/CNsummaryPlots/CNsegments/6264488067_R02C02_BAF_segments.seg
6264488067_R03C01	LA	/applications/CNsummaryPlots/CNsegments/6264488067_R03C01_BAF_segments.seg
6264488067_R03C02	LA	/applications/CNsummaryPlots/CNsegments/6264488067_R03C02_BAF_segments.seg
6264488067_R04C01	LA	/applications/CNsummaryPlots/CNsegments/6264488067_R04C01_BAF_segments.seg
6264488067_R04C02	LA	/applications/CNsummaryPlots/CNsegments/6264488067_R04C02_BAF_segments.seg
6264488067_R05C02	LA	/applications/CNsummaryPlots/CNsegments/6264488067_R05C02_BAF_segments.seg
6264488067_R06C01	LA	/applications/CNsummaryPlots/CNsegments/6264488067_R06C01_BAF_segments.seg
6264488067_R06C02	LA	/applications/CNsummaryPlots/CNsegments/6264488067_R06C02_BAF_segments.seg
6264488070_R01C01	LA	/applications/CNsummaryPlots/CNsegments/6264488070_R01C01_BAF_segments.seg
6264488070_R01C02	LA	/applications/CNsummaryPlots/CNsegments/6264488070_R01C02_BAF_segments.seg
6264488070_R02C01	LA	/applications/CNsummaryPlots/CNsegments/6264488070_R02C01_BAF_segments.seg
6264488070_R02C02	LA	/applications/CNsummaryPlots/CNsegments/6264488070_R02C02_BAF_segments.seg
6264488070_R03C01	LA	/applications/CNsummaryPlots/CNsegments/6264488070_R03C01_BAF_segments.seg
6264488070_R03C02	LA	/applications/CNsummaryPlots/CNsegments/6264488070_R03C02_BAF_segments.seg
6264488070_R04C01	LA	/applications/CNsummaryPlots/CNsegments/6264488070_R04C01_BAF_segments.seg
6264488070_R04C02	LA	/applications/CNsummaryPlots/CNsegments/6264488070_R04C02_BAF_segments.seg
6264488070_R05C01	LA	/applications/CNsummaryPlots/CNsegments/6264488070_R05C01_BAF_segments.seg
6264488070_R05C02	LA	/applications/CNsummaryPlots/CNsegments/6264488070_R05C02_BAF_segments.seg
6264488070_R06C01	LA	/applications/CNsummaryPlots/CNsegments/6264488070_R06C01_BAF_segments.seg
6264488070_R06C02	LA	/applications/CNsummaryPlots/CNsegments/6264488070_R06C02_BAF_segments.seg
6264488083_R01C02	LA	/applications/CNsummaryPlots/CNsegments/6264488083_R01C02_BAF_segments.seg
6264488083_R02C01	LA	/applications/CNsummaryPlots/CNsegments/6264488083_R02C01_BAF_segments.seg
6264488083_R02C02	LA	/applications/CNsummaryPlots/CNsegments/6264488083_R02C02_BAF_segments.seg
6264488083_R03C01	LA	/applications/CNsummaryPlots/CNsegments/6264488083_R03C01_BAF_segments.seg
6264488083_R03C02	LA	/applications/CNsummaryPlots/CNsegments/6264488083_R03C02_BAF_segments.seg
6264488083_R04C02	LA	/applications/CNsummaryPlots/CNsegments/6264488083_R04C02_BAF_segments.seg
6264488083_R05C02	LA	/applications/CNsummaryPlots/CNsegments/6264488083_R05C02_BAF_segments.seg
6264488083_R06C01	LA	/applications/CNsummaryPlots/CNsegments/6264488083_R06C01_BAF_segments.seg
6264488083_R06C02	LA	/applications/CNsummaryPlots/CNsegments/6264488083_R06C02_BAF_segments.seg
6285625064_R01C02	LA	/applications/CNsummaryPlots/CNsegments/6285625064_R01C02_BAF_segments.seg
6285625064_R02C01	LA	/applications/CNsummaryPlots/CNsegments/6285625064_R02C01_BAF_segments.seg
6285625064_R02C02	LA	/applications/CNsummaryPlots/CNsegments/6285625064_R02C02_BAF_segments.seg
6285625064_R04C01	LA	/applications/CNsummaryPlots/CNsegments/6285625064_R04C01_BAF_segments.seg
6285625064_R04C02	LA	/applications/CNsummaryPlots/CNsegments/6285625064_R04C02_BAF_segments.seg
6285625064_R05C01	LA	/applications/CNsummaryPlots/CNsegments/6285625064_R05C01_BAF_segments.seg
6285625064_R05C02	LA	/applications/CNsummaryPlots/CNsegments/6285625064_R05C02_BAF_segments.seg
6285625064_R06C01	LA	/applications/CNsummaryPlots/CNsegments/6285625064_R06C01_BAF_segments.seg
6285625064_R06C02	LA	/applications/CNsummaryPlots/CNsegments/6285625064_R06C02_BAF_segments.seg
6285625068_R02C02	LA	/applications/CNsummaryPlots/CNsegments/6285625068_R02C02_BAF_segments.seg
6285625068_R03C02	LA	/applications/CNsummaryPlots/CNsegments/6285625068_R03C02_BAF_segments.seg
6285625068_R04C02	LA	/applications/CNsummaryPlots/CNsegments/6285625068_R04C02_BAF_segments.seg
6285625068_R05C02	LA	/applications/CNsummaryPlots/CNsegments/6285625068_R05C02_BAF_segments.seg
6285625068_R06C02	LA	/applications/CNsummaryPlots/CNsegments/6285625068_R06C02_BAF_segments.seg
6285625070_R03C01	LA	/applications/CNsummaryPlots/CNsegments/6285625070_R03C01_BAF_segments.seg
6285625070_R03C02	LA	/applications/CNsummaryPlots/CNsegments/6285625070_R03C02_BAF_segments.seg
6285625070_R04C02	LA	/applications/CNsummaryPlots/CNsegments/6285625070_R04C02_BAF_segments.seg
6285625070_R05C02	LA	/applications/CNsummaryPlots/CNsegments/6285625070_R05C02_BAF_segments.seg
6285625070_R06C01	LA	/applications/CNsummaryPlots/CNsegments/6285625070_R06C01_BAF_segments.seg
6285625072_R01C01	LA	/applications/CNsummaryPlots/CNsegments/6285625072_R01C01_BAF_segments.seg
6285625072_R04C01	LA	/applications/CNsummaryPlots/CNsegments/6285625072_R04C01_BAF_segments.seg
6285625072_R04C02	LA	/applications/CNsummaryPlots/CNsegments/6285625072_R04C02_BAF_segments.seg
6285625072_R05C01	LA	/applications/CNsummaryPlots/CNsegments/6285625072_R05C01_BAF_segments.seg
6285625072_R05C02	LA	/applications/CNsummaryPlots/CNsegments/6285625072_R05C02_BAF_segments.seg
6285625072_R06C01	LA	/applications/CNsummaryPlots/CNsegments/6285625072_R06C01_BAF_segments.seg
6285625072_R06C02	LA	/applications/CNsummaryPlots/CNsegments/6285625072_R06C02_BAF_segments.seg
6285625076_R01C01	LA	/applications/CNsummaryPlots/CNsegments/6285625076_R01C01_BAF_segments.seg
6285625076_R02C01	LA	/applications/CNsummaryPlots/CNsegments/6285625076_R02C01_BAF_segments.seg
6285625076_R02C02	LA	/applications/CNsummaryPlots/CNsegments/6285625076_R02C02_BAF_segments.seg
6285625076_R03C01	LA	/applications/CNsummaryPlots/CNsegments/6285625076_R03C01_BAF_segments.seg
6285625076_R03C02	LA	/applications/CNsummaryPlots/CNsegments/6285625076_R03C02_BAF_segments.seg
6285625076_R04C01	LA	/applications/CNsummaryPlots/CNsegments/6285625076_R04C01_BAF_segments.seg
6285625076_R04C02	LA	/applications/CNsummaryPlots/CNsegments/6285625076_R04C02_BAF_segments.seg
6285625076_R05C01	LA	/applications/CNsummaryPlots/CNsegments/6285625076_R05C01_BAF_segments.seg
6285625076_R05C02	LA	/applications/CNsummaryPlots/CNsegments/6285625076_R05C02_BAF_segments.seg
6285625076_R06C01	LA	/applications/CNsummaryPlots/CNsegments/6285625076_R06C01_BAF_segments.seg
6285625087_R01C02	LA	/applications/CNsummaryPlots/CNsegments/6285625087_R01C02_BAF_segments.seg
6285625087_R03C02	LA	/applications/CNsummaryPlots/CNsegments/6285625087_R03C02_BAF_segments.seg
6285625087_R04C01	LA	/applications/CNsummaryPlots/CNsegments/6285625087_R04C01_BAF_segments.seg
6285625090_R02C02	LA	/applications/CNsummaryPlots/CNsegments/6285625090_R02C02_BAF_segments.seg
6285625090_R05C01	LA	/applications/CNsummaryPlots/CNsegments/6285625090_R05C01_BAF_segments.seg
6285625090_R05C02	LA	/applications/CNsummaryPlots/CNsegments/6285625090_R05C02_BAF_segments.seg
6285625090_R06C02	LA	/applications/CNsummaryPlots/CNsegments/6285625090_R06C02_BAF_segments.seg
6285625099_R01C01	LA	/applications/CNsummaryPlots/CNsegments/6285625099_R01C01_BAF_segments.seg
6285625099_R03C01	LA	/applications/CNsummaryPlots/CNsegments/6285625099_R03C01_BAF_segments.seg
6285625099_R03C02	LA	/applications/CNsummaryPlots/CNsegments/6285625099_R03C02_BAF_segments.seg
6285625099_R04C02	LA	/applications/CNsummaryPlots/CNsegments/6285625099_R04C02_BAF_segments.seg
6285625099_R05C01	LA	/applications/CNsummaryPlots/CNsegments/6285625099_R05C01_BAF_segments.seg
6285625099_R06C01	LA	/applications/CNsummaryPlots/CNsegments/6285625099_R06C01_BAF_segments.seg
6285625099_R06C02	LA	/applications/CNsummaryPlots/CNsegments/6285625099_R06C02_BAF_segments.seg
6285633020_R04C02	LA	/applications/CNsummaryPlots/CNsegments/6285633020_R04C02_BAF_segments.seg
6285633020_R05C02	LA	/applications/CNsummaryPlots/CNsegments/6285633020_R05C02_BAF_segments.seg
6285633020_R06C02	LA	/applications/CNsummaryPlots/CNsegments/6285633020_R06C02_BAF_segments.seg
6285633036_R01C01	LA	/applications/CNsummaryPlots/CNsegments/6285633036_R01C01_BAF_segments.seg
6285633036_R01C02	LA	/applications/CNsummaryPlots/CNsegments/6285633036_R01C02_BAF_segments.seg
6285633036_R02C02	LA	/applications/CNsummaryPlots/CNsegments/6285633036_R02C02_BAF_segments.seg
6285633036_R03C01	LA	/applications/CNsummaryPlots/CNsegments/6285633036_R03C01_BAF_segments.seg
6285633036_R03C02	LA	/applications/CNsummaryPlots/CNsegments/6285633036_R03C02_BAF_segments.seg
6285633036_R04C01	LA	/applications/CNsummaryPlots/CNsegments/6285633036_R04C01_BAF_segments.seg
6285633036_R04C02	LA	/applications/CNsummaryPlots/CNsegments/6285633036_R04C02_BAF_segments.seg
6285633036_R05C01	LA	/applications/CNsummaryPlots/CNsegments/6285633036_R05C01_BAF_segments.seg
6285633036_R05C02	LA	/applications/CNsummaryPlots/CNsegments/6285633036_R05C02_BAF_segments.seg
6285633036_R06C01	LA	/applications/CNsummaryPlots/CNsegments/6285633036_R06C01_BAF_segments.seg
6285633036_R06C02	LA	/applications/CNsummaryPlots/CNsegments/6285633036_R06C02_BAF_segments.seg
6285633040_R01C01	LA	/applications/CNsummaryPlots/CNsegments/6285633040_R01C01_BAF_segments.seg
6285633040_R02C01	LA	/applications/CNsummaryPlots/CNsegments/6285633040_R02C01_BAF_segments.seg
6285633040_R03C01	LA	/applications/CNsummaryPlots/CNsegments/6285633040_R03C01_BAF_segments.seg
6285633062_R01C02	LA	/applications/CNsummaryPlots/CNsegments/6285633062_R01C02_BAF_segments.seg
6285633062_R02C01	LA	/applications/CNsummaryPlots/CNsegments/6285633062_R02C01_BAF_segments.seg
6285633062_R02C02	LA	/applications/CNsummaryPlots/CNsegments/6285633062_R02C02_BAF_segments.seg
6285633062_R03C01	LA	/applications/CNsummaryPlots/CNsegments/6285633062_R03C01_BAF_segments.seg
6285633062_R03C02	LA	/applications/CNsummaryPlots/CNsegments/6285633062_R03C02_BAF_segments.seg
6285633062_R04C01	LA	/applications/CNsummaryPlots/CNsegments/6285633062_R04C01_BAF_segments.seg
6285633062_R04C02	LA	/applications/CNsummaryPlots/CNsegments/6285633062_R04C02_BAF_segments.seg
6285633062_R05C01	LA	/applications/CNsummaryPlots/CNsegments/6285633062_R05C01_BAF_segments.seg
6285633062_R05C02	LA	/applications/CNsummaryPlots/CNsegments/6285633062_R05C02_BAF_segments.seg
6285633062_R06C01	LA	/applications/CNsummaryPlots/CNsegments/6285633062_R06C01_BAF_segments.seg
6285633062_R06C02	LA	/applications/CNsummaryPlots/CNsegments/6285633062_R06C02_BAF_segments.seg
6285633063_R01C01	LA	/applications/CNsummaryPlots/CNsegments/6285633063_R01C01_BAF_segments.seg
6285633063_R02C01	LA	/applications/CNsummaryPlots/CNsegments/6285633063_R02C01_BAF_segments.seg
6285633063_R02C02	LA	/applications/CNsummaryPlots/CNsegments/6285633063_R02C02_BAF_segments.seg
6285633063_R03C01	LA	/applications/CNsummaryPlots/CNsegments/6285633063_R03C01_BAF_segments.seg
6285633063_R04C01	LA	/applications/CNsummaryPlots/CNsegments/6285633063_R04C01_BAF_segments.seg
6285633063_R04C02	LA	/applications/CNsummaryPlots/CNsegments/6285633063_R04C02_BAF_segments.seg
6285633063_R05C01	LA	/applications/CNsummaryPlots/CNsegments/6285633063_R05C01_BAF_segments.seg
6285633063_R05C02	LA	/applications/CNsummaryPlots/CNsegments/6285633063_R05C02_BAF_segments.seg
6285633063_R06C01	LA	/applications/CNsummaryPlots/CNsegments/6285633063_R06C01_BAF_segments.seg
6285633063_R06C02	LA	/applications/CNsummaryPlots/CNsegments/6285633063_R06C02_BAF_segments.seg
6285650106_R01C02	LA	/applications/CNsummaryPlots/CNsegments/6285650106_R01C02_BAF_segments.seg
6285650106_R02C02	LA	/applications/CNsummaryPlots/CNsegments/6285650106_R02C02_BAF_segments.seg
6285650106_R03C01	LA	/applications/CNsummaryPlots/CNsegments/6285650106_R03C01_BAF_segments.seg
6285650106_R04C01	LA	/applications/CNsummaryPlots/CNsegments/6285650106_R04C01_BAF_segments.seg
6285650106_R04C02	LA	/applications/CNsummaryPlots/CNsegments/6285650106_R04C02_BAF_segments.seg
6285650106_R05C01	LA	/applications/CNsummaryPlots/CNsegments/6285650106_R05C01_BAF_segments.seg
6285650106_R06C01	LA	/applications/CNsummaryPlots/CNsegments/6285650106_R06C01_BAF_segments.seg
6285650106_R06C02	LA	/applications/CNsummaryPlots/CNsegments/6285650106_R06C02_BAF_segments.seg
6285650107_R01C02	LA	/applications/CNsummaryPlots/CNsegments/6285650107_R01C02_BAF_segments.seg
6285650107_R03C01	LA	/applications/CNsummaryPlots/CNsegments/6285650107_R03C01_BAF_segments.seg
6285650107_R03C02	LA	/applications/CNsummaryPlots/CNsegments/6285650107_R03C02_BAF_segments.seg
6285650107_R04C01	LA	/applications/CNsummaryPlots/CNsegments/6285650107_R04C01_BAF_segments.seg
6285650107_R04C02	LA	/applications/CNsummaryPlots/CNsegments/6285650107_R04C02_BAF_segments.seg
6285650107_R05C02	LA	/applications/CNsummaryPlots/CNsegments/6285650107_R05C02_BAF_segments.seg
6285650107_R06C01	LA	/applications/CNsummaryPlots/CNsegments/6285650107_R06C01_BAF_segments.seg
6285650110_R01C01	LA	/applications/CNsummaryPlots/CNsegments/6285650110_R01C01_BAF_segments.seg
6285650110_R02C02	LA	/applications/CNsummaryPlots/CNsegments/6285650110_R02C02_BAF_segments.seg
6285650110_R04C01	LA	/applications/CNsummaryPlots/CNsegments/6285650110_R04C01_BAF_segments.seg
6285650110_R04C02	LA	/applications/CNsummaryPlots/CNsegments/6285650110_R04C02_BAF_segments.seg
6285650110_R05C01	LA	/applications/CNsummaryPlots/CNsegments/6285650110_R05C01_BAF_segments.seg
6285650110_R05C02	LA	/applications/CNsummaryPlots/CNsegments/6285650110_R05C02_BAF_segments.seg
6285650110_R06C01	LA	/applications/CNsummaryPlots/CNsegments/6285650110_R06C01_BAF_segments.seg
6929671031_R01C01	LA	/applications/CNsummaryPlots/CNsegments/6929671031_R01C01_BAF_segments.seg
6929671031_R01C02	LA	/applications/CNsummaryPlots/CNsegments/6929671031_R01C02_BAF_segments.seg
6929671031_R02C01	LA	/applications/CNsummaryPlots/CNsegments/6929671031_R02C01_BAF_segments.seg
6929671031_R02C02	LA	/applications/CNsummaryPlots/CNsegments/6929671031_R02C02_BAF_segments.seg
6929671031_R03C01	LA	/applications/CNsummaryPlots/CNsegments/6929671031_R03C01_BAF_segments.seg
6929671031_R03C02	LA	/applications/CNsummaryPlots/CNsegments/6929671031_R03C02_BAF_segments.seg
6929671031_R04C01	LA	/applications/CNsummaryPlots/CNsegments/6929671031_R04C01_BAF_segments.seg
6929671031_R04C02	LA	/applications/CNsummaryPlots/CNsegments/6929671031_R04C02_BAF_segments.seg
6929671031_R05C01	LA	/applications/CNsummaryPlots/CNsegments/6929671031_R05C01_BAF_segments.seg
6929671031_R05C02	LA	/applications/CNsummaryPlots/CNsegments/6929671031_R05C02_BAF_segments.seg
6929671031_R06C02	LA	/applications/CNsummaryPlots/CNsegments/6929671031_R06C02_BAF_segments.seg
6929671032_R01C01	LA	/applications/CNsummaryPlots/CNsegments/6929671032_R01C01_BAF_segments.seg
6929671032_R01C02	LA	/applications/CNsummaryPlots/CNsegments/6929671032_R01C02_BAF_segments.seg
6929671032_R02C01	LA	/applications/CNsummaryPlots/CNsegments/6929671032_R02C01_BAF_segments.seg
6929671032_R03C01	LA	/applications/CNsummaryPlots/CNsegments/6929671032_R03C01_BAF_segments.seg
6929671032_R03C02	LA	/applications/CNsummaryPlots/CNsegments/6929671032_R03C02_BAF_segments.seg
6929671032_R04C01	LA	/applications/CNsummaryPlots/CNsegments/6929671032_R04C01_BAF_segments.seg
6929671032_R04C02	LA	/applications/CNsummaryPlots/CNsegments/6929671032_R04C02_BAF_segments.seg
6929671032_R05C01	LA	/applications/CNsummaryPlots/CNsegments/6929671032_R05C01_BAF_segments.seg
6929671032_R05C02	LA	/applications/CNsummaryPlots/CNsegments/6929671032_R05C02_BAF_segments.seg
6929671032_R06C01	LA	/applications/CNsummaryPlots/CNsegments/6929671032_R06C01_BAF_segments.seg
6929671032_R06C02	LA	/applications/CNsummaryPlots/CNsegments/6929671032_R06C02_BAF_segments.seg
6929671039_R01C01	LA	/applications/CNsummaryPlots/CNsegments/6929671039_R01C01_BAF_segments.seg
6929671039_R02C01	LA	/applications/CNsummaryPlots/CNsegments/6929671039_R02C01_BAF_segments.seg
6929671039_R03C01	LA	/applications/CNsummaryPlots/CNsegments/6929671039_R03C01_BAF_segments.seg
6929671039_R04C01	LA	/applications/CNsummaryPlots/CNsegments/6929671039_R04C01_BAF_segments.seg
6929671039_R05C01	LA	/applications/CNsummaryPlots/CNsegments/6929671039_R05C01_BAF_segments.seg
6929671086_R05C02	LA	/applications/CNsummaryPlots/CNsegments/6929671086_R05C02_BAF_segments.seg
6929671122_R01C01	LA	/applications/CNsummaryPlots/CNsegments/6929671122_R01C01_BAF_segments.seg
6929671122_R01C02	LA	/applications/CNsummaryPlots/CNsegments/6929671122_R01C02_BAF_segments.seg
6929671122_R02C01	LA	/applications/CNsummaryPlots/CNsegments/6929671122_R02C01_BAF_segments.seg
6929671122_R03C01	LA	/applications/CNsummaryPlots/CNsegments/6929671122_R03C01_BAF_segments.seg
6929671122_R04C01	LA	/applications/CNsummaryPlots/CNsegments/6929671122_R04C01_BAF_segments.seg
6929671122_R05C01	LA	/applications/CNsummaryPlots/CNsegments/6929671122_R05C01_BAF_segments.seg
6929671144_R01C02	LA	/applications/CNsummaryPlots/CNsegments/6929671144_R01C02_BAF_segments.seg
6929671144_R02C02	LA	/applications/CNsummaryPlots/CNsegments/6929671144_R02C02_BAF_segments.seg
6929671144_R03C02	LA	/applications/CNsummaryPlots/CNsegments/6929671144_R03C02_BAF_segments.seg
6929671144_R04C02	LA	/applications/CNsummaryPlots/CNsegments/6929671144_R04C02_BAF_segments.seg
6929671144_R05C02	LA	/applications/CNsummaryPlots/CNsegments/6929671144_R05C02_BAF_segments.seg
6929671144_R06C01	LA	/applications/CNsummaryPlots/CNsegments/6929671144_R06C01_BAF_segments.seg
6929671144_R06C02	LA	/applications/CNsummaryPlots/CNsegments/6929671144_R06C02_BAF_segments.seg
6929671148_R01C01	LA	/applications/CNsummaryPlots/CNsegments/6929671148_R01C01_BAF_segments.seg
6929671148_R01C02	LA	/applications/CNsummaryPlots/CNsegments/6929671148_R01C02_BAF_segments.seg
6929671148_R02C02	LA	/applications/CNsummaryPlots/CNsegments/6929671148_R02C02_BAF_segments.seg
6929671148_R03C02	LA	/applications/CNsummaryPlots/CNsegments/6929671148_R03C02_BAF_segments.seg
6929671148_R04C02	LA	/applications/CNsummaryPlots/CNsegments/6929671148_R04C02_BAF_segments.seg
6929671148_R05C02	LA	/applications/CNsummaryPlots/CNsegments/6929671148_R05C02_BAF_segments.seg
6929671148_R06C02	LA	/applications/CNsummaryPlots/CNsegments/6929671148_R06C02_BAF_segments.seg
6929671163_R01C01	LA	/applications/CNsummaryPlots/CNsegments/6929671163_R01C01_BAF_segments.seg
6929671163_R02C01	LA	/applications/CNsummaryPlots/CNsegments/6929671163_R02C01_BAF_segments.seg
6929671163_R03C01	LA	/applications/CNsummaryPlots/CNsegments/6929671163_R03C01_BAF_segments.seg
6929742041_R01C01	LA	/applications/CNsummaryPlots/CNsegments/6929742041_R01C01_BAF_segments.seg
6929742041_R01C02	LA	/applications/CNsummaryPlots/CNsegments/6929742041_R01C02_BAF_segments.seg
6929742041_R02C01	LA	/applications/CNsummaryPlots/CNsegments/6929742041_R02C01_BAF_segments.seg
6929742041_R02C02	LA	/applications/CNsummaryPlots/CNsegments/6929742041_R02C02_BAF_segments.seg
6929742041_R03C01	LA	/applications/CNsummaryPlots/CNsegments/6929742041_R03C01_BAF_segments.seg
6929742041_R03C02	LA	/applications/CNsummaryPlots/CNsegments/6929742041_R03C02_BAF_segments.seg
6929742041_R04C01	LA	/applications/CNsummaryPlots/CNsegments/6929742041_R04C01_BAF_segments.seg
6929742041_R04C02	LA	/applications/CNsummaryPlots/CNsegments/6929742041_R04C02_BAF_segments.seg
6929742041_R05C01	LA	/applications/CNsummaryPlots/CNsegments/6929742041_R05C01_BAF_segments.seg
6929742041_R05C02	LA	/applications/CNsummaryPlots/CNsegments/6929742041_R05C02_BAF_segments.seg
6929742041_R06C01	LA	/applications/CNsummaryPlots/CNsegments/6929742041_R06C01_BAF_segments.seg
6929742041_R06C02	LA	/applications/CNsummaryPlots/CNsegments/6929742041_R06C02_BAF_segments.seg
6929742045_R01C01	LA	/applications/CNsummaryPlots/CNsegments/6929742045_R01C01_BAF_segments.seg
6929742045_R01C02	LA	/applications/CNsummaryPlots/CNsegments/6929742045_R01C02_BAF_segments.seg
6929742045_R02C01	LA	/applications/CNsummaryPlots/CNsegments/6929742045_R02C01_BAF_segments.seg
6929742045_R02C02	LA	/applications/CNsummaryPlots/CNsegments/6929742045_R02C02_BAF_segments.seg
6929742045_R03C01	LA	/applications/CNsummaryPlots/CNsegments/6929742045_R03C01_BAF_segments.seg
6929742045_R03C02	LA	/applications/CNsummaryPlots/CNsegments/6929742045_R03C02_BAF_segments.seg
6929742045_R04C01	LA	/applications/CNsummaryPlots/CNsegments/6929742045_R04C01_BAF_segments.seg
6929742045_R04C02	LA	/applications/CNsummaryPlots/CNsegments/6929742045_R04C02_BAF_segments.seg
6929742045_R05C02	LA	/applications/CNsummaryPlots/CNsegments/6929742045_R05C02_BAF_segments.seg
6929742045_R06C01	LA	/applications/CNsummaryPlots/CNsegments/6929742045_R06C01_BAF_segments.seg
6929742045_R06C02	LA	/applications/CNsummaryPlots/CNsegments/6929742045_R06C02_BAF_segments.seg
6929742075_R04C02	LA	/applications/CNsummaryPlots/CNsegments/6929742075_R04C02_BAF_segments.seg
6929742075_R05C02	LA	/applications/CNsummaryPlots/CNsegments/6929742075_R05C02_BAF_segments.seg
7310440042_R01C02	LA	/applications/CNsummaryPlots/CNsegments/7310440042_R01C02_BAF_segments.seg
7310440042_R02C02	LA	/applications/CNsummaryPlots/CNsegments/7310440042_R02C02_BAF_segments.seg
7310440042_R03C02	LA	/applications/CNsummaryPlots/CNsegments/7310440042_R03C02_BAF_segments.seg
7310440042_R04C01	LA	/applications/CNsummaryPlots/CNsegments/7310440042_R04C01_BAF_segments.seg
7310440042_R04C02	LA	/applications/CNsummaryPlots/CNsegments/7310440042_R04C02_BAF_segments.seg
7310440042_R05C01	LA	/applications/CNsummaryPlots/CNsegments/7310440042_R05C01_BAF_segments.seg
7310440042_R05C02	LA	/applications/CNsummaryPlots/CNsegments/7310440042_R05C02_BAF_segments.seg
7310440042_R06C01	LA	/applications/CNsummaryPlots/CNsegments/7310440042_R06C01_BAF_segments.seg
7310440042_R06C02	LA	/applications/CNsummaryPlots/CNsegments/7310440042_R06C02_BAF_segments.seg
7786923062_R01C02	LA	/applications/CNsummaryPlots/CNsegments/7786923062_R01C02_BAF_segments.seg
7786923062_R02C02	LA	/applications/CNsummaryPlots/CNsegments/7786923062_R02C02_BAF_segments.seg
7786923062_R03C02	LA	/applications/CNsummaryPlots/CNsegments/7786923062_R03C02_BAF_segments.seg
7786923062_R04C02	LA	/applications/CNsummaryPlots/CNsegments/7786923062_R04C02_BAF_segments.seg
7786923062_R05C02	LA	/applications/CNsummaryPlots/CNsegments/7786923062_R05C02_BAF_segments.seg
7786923062_R06C02	LA	/applications/CNsummaryPlots/CNsegments/7786923062_R06C02_BAF_segments.seg
7786923075_R01C01	LA	/applications/CNsummaryPlots/CNsegments/7786923075_R01C01_BAF_segments.seg
7786923075_R01C02	LA	/applications/CNsummaryPlots/CNsegments/7786923075_R01C02_BAF_segments.seg
7786923075_R02C01	LA	/applications/CNsummaryPlots/CNsegments/7786923075_R02C01_BAF_segments.seg
7786923075_R02C02	LA	/applications/CNsummaryPlots/CNsegments/7786923075_R02C02_BAF_segments.seg
7786923075_R03C01	LA	/applications/CNsummaryPlots/CNsegments/7786923075_R03C01_BAF_segments.seg
7786923075_R03C02	LA	/applications/CNsummaryPlots/CNsegments/7786923075_R03C02_BAF_segments.seg
7786923075_R04C01	LA	/applications/CNsummaryPlots/CNsegments/7786923075_R04C01_BAF_segments.seg
7786923075_R05C01	LA	/applications/CNsummaryPlots/CNsegments/7786923075_R05C01_BAF_segments.seg
7786923075_R05C02	LA	/applications/CNsummaryPlots/CNsegments/7786923075_R05C02_BAF_segments.seg
7786923075_R06C01	LA	/applications/CNsummaryPlots/CNsegments/7786923075_R06C01_BAF_segments.seg
7786923075_R06C02	LA	/applications/CNsummaryPlots/CNsegments/7786923075_R06C02_BAF_segments.seg
7786923084_R03C02	LA	/applications/CNsummaryPlots/CNsegments/7786923084_R03C02_BAF_segments.seg
7786923084_R04C02	LA	/applications/CNsummaryPlots/CNsegments/7786923084_R04C02_BAF_segments.seg
7786923084_R05C02	LA	/applications/CNsummaryPlots/CNsegments/7786923084_R05C02_BAF_segments.seg
7786923084_R06C02	LA	/applications/CNsummaryPlots/CNsegments/7786923084_R06C02_BAF_segments.seg
7786923090_R01C01	LA	/applications/CNsummaryPlots/CNsegments/7786923090_R01C01_BAF_segments.seg
7786923090_R01C02	LA	/applications/CNsummaryPlots/CNsegments/7786923090_R01C02_BAF_segments.seg
7786923090_R02C01	LA	/applications/CNsummaryPlots/CNsegments/7786923090_R02C01_BAF_segments.seg
7786923090_R02C02	LA	/applications/CNsummaryPlots/CNsegments/7786923090_R02C02_BAF_segments.seg
7786923090_R03C02	LA	/applications/CNsummaryPlots/CNsegments/7786923090_R03C02_BAF_segments.seg
7786923090_R04C01	LA	/applications/CNsummaryPlots/CNsegments/7786923090_R04C01_BAF_segments.seg
7786923090_R05C01	LA	/applications/CNsummaryPlots/CNsegments/7786923090_R05C01_BAF_segments.seg
7786923090_R06C01	LA	/applications/CNsummaryPlots/CNsegments/7786923090_R06C01_BAF_segments.seg
8784241063_R01C02	LA	/applications/CNsummaryPlots/CNsegments/8784241063_R01C02_BAF_segments.seg
8784241063_R02C01	LA	/applications/CNsummaryPlots/CNsegments/8784241063_R02C01_BAF_segments.seg
8784241063_R02C02	LA	/applications/CNsummaryPlots/CNsegments/8784241063_R02C02_BAF_segments.seg
8784241063_R03C01	LA	/applications/CNsummaryPlots/CNsegments/8784241063_R03C01_BAF_segments.seg
8784241063_R03C02	LA	/applications/CNsummaryPlots/CNsegments/8784241063_R03C02_BAF_segments.seg
8784241063_R04C01	LA	/applications/CNsummaryPlots/CNsegments/8784241063_R04C01_BAF_segments.seg
8784241063_R04C02	LA	/applications/CNsummaryPlots/CNsegments/8784241063_R04C02_BAF_segments.seg
8784241063_R05C01	LA	/applications/CNsummaryPlots/CNsegments/8784241063_R05C01_BAF_segments.seg
8784241063_R05C02	LA	/applications/CNsummaryPlots/CNsegments/8784241063_R05C02_BAF_segments.seg
8784241063_R06C01	LA	/applications/CNsummaryPlots/CNsegments/8784241063_R06C01_BAF_segments.seg
8784241063_R06C02	LA	/applications/CNsummaryPlots/CNsegments/8784241063_R06C02_BAF_segments.seg
8784241064_R01C01	LA	/applications/CNsummaryPlots/CNsegments/8784241064_R01C01_BAF_segments.seg
8784241064_R01C02	LA	/applications/CNsummaryPlots/CNsegments/8784241064_R01C02_BAF_segments.seg
8784241064_R02C01	LA	/applications/CNsummaryPlots/CNsegments/8784241064_R02C01_BAF_segments.seg
8784241064_R02C02	LA	/applications/CNsummaryPlots/CNsegments/8784241064_R02C02_BAF_segments.seg
8784241064_R03C01	LA	/applications/CNsummaryPlots/CNsegments/8784241064_R03C01_BAF_segments.seg
8784241064_R03C02	LA	/applications/CNsummaryPlots/CNsegments/8784241064_R03C02_BAF_segments.seg
8784241064_R04C01	LA	/applications/CNsummaryPlots/CNsegments/8784241064_R04C01_BAF_segments.seg
8784241064_R04C02	LA	/applications/CNsummaryPlots/CNsegments/8784241064_R04C02_BAF_segments.seg
8784241064_R05C01	LA	/applications/CNsummaryPlots/CNsegments/8784241064_R05C01_BAF_segments.seg
8784241064_R05C02	LA	/applications/CNsummaryPlots/CNsegments/8784241064_R05C02_BAF_segments.seg
8784241064_R06C01	LA	/applications/CNsummaryPlots/CNsegments/8784241064_R06C01_BAF_segments.seg
8784241064_R06C02	LA	/applications/CNsummaryPlots/CNsegments/8784241064_R06C02_BAF_segments.seg
8784241071_R05C02	LA	/applications/CNsummaryPlots/CNsegments/8784241071_R05C02_BAF_segments.seg
8784241071_R06C02	LA	/applications/CNsummaryPlots/CNsegments/8784241071_R06C02_BAF_segments.seg
8784241076_R01C01	LA	/applications/CNsummaryPlots/CNsegments/8784241076_R01C01_BAF_segments.seg
8784241076_R01C02	LA	/applications/CNsummaryPlots/CNsegments/8784241076_R01C02_BAF_segments.seg
8784241076_R02C01	LA	/applications/CNsummaryPlots/CNsegments/8784241076_R02C01_BAF_segments.seg
8784241076_R02C02	LA	/applications/CNsummaryPlots/CNsegments/8784241076_R02C02_BAF_segments.seg
8784241076_R03C01	LA	/applications/CNsummaryPlots/CNsegments/8784241076_R03C01_BAF_segments.seg
8784241076_R03C02	LA	/applications/CNsummaryPlots/CNsegments/8784241076_R03C02_BAF_segments.seg
8784241076_R04C01	LA	/applications/CNsummaryPlots/CNsegments/8784241076_R04C01_BAF_segments.seg
8784241076_R04C02	LA	/applications/CNsummaryPlots/CNsegments/8784241076_R04C02_BAF_segments.seg
8784241076_R05C01	LA	/applications/CNsummaryPlots/CNsegments/8784241076_R05C01_BAF_segments.seg
8784241076_R05C02	LA	/applications/CNsummaryPlots/CNsegments/8784241076_R05C02_BAF_segments.seg
8784241076_R06C01	LA	/applications/CNsummaryPlots/CNsegments/8784241076_R06C01_BAF_segments.seg
8784241084_R01C01	LA	/applications/CNsummaryPlots/CNsegments/8784241084_R01C01_BAF_segments.seg
8784241084_R01C02	LA	/applications/CNsummaryPlots/CNsegments/8784241084_R01C02_BAF_segments.seg
8784241084_R02C01	LA	/applications/CNsummaryPlots/CNsegments/8784241084_R02C01_BAF_segments.seg
8784241084_R03C01	LA	/applications/CNsummaryPlots/CNsegments/8784241084_R03C01_BAF_segments.seg
8784241084_R03C02	LA	/applications/CNsummaryPlots/CNsegments/8784241084_R03C02_BAF_segments.seg
8784241084_R04C01	LA	/applications/CNsummaryPlots/CNsegments/8784241084_R04C01_BAF_segments.seg
8784241084_R04C02	LA	/applications/CNsummaryPlots/CNsegments/8784241084_R04C02_BAF_segments.seg
8784241084_R05C01	LA	/applications/CNsummaryPlots/CNsegments/8784241084_R05C01_BAF_segments.seg
8784241084_R05C02	LA	/applications/CNsummaryPlots/CNsegments/8784241084_R05C02_BAF_segments.seg
8784241084_R06C01	LA	/applications/CNsummaryPlots/CNsegments/8784241084_R06C01_BAF_segments.seg
8784241084_R06C02	LA	/applications/CNsummaryPlots/CNsegments/8784241084_R06C02_BAF_segments.seg
8784241110_R01C01	LA	/applications/CNsummaryPlots/CNsegments/8784241110_R01C01_BAF_segments.seg
8784241110_R01C02	LA	/applications/CNsummaryPlots/CNsegments/8784241110_R01C02_BAF_segments.seg
8784241110_R02C01	LA	/applications/CNsummaryPlots/CNsegments/8784241110_R02C01_BAF_segments.seg
8784241110_R02C02	LA	/applications/CNsummaryPlots/CNsegments/8784241110_R02C02_BAF_segments.seg
8784241110_R03C01	LA	/applications/CNsummaryPlots/CNsegments/8784241110_R03C01_BAF_segments.seg
8784241110_R03C02	LA	/applications/CNsummaryPlots/CNsegments/8784241110_R03C02_BAF_segments.seg
8784241110_R04C01	LA	/applications/CNsummaryPlots/CNsegments/8784241110_R04C01_BAF_segments.seg
8784241110_R04C02	LA	/applications/CNsummaryPlots/CNsegments/8784241110_R04C02_BAF_segments.seg
8784241110_R05C01	LA	/applications/CNsummaryPlots/CNsegments/8784241110_R05C01_BAF_segments.seg
8784241110_R05C02	LA	/applications/CNsummaryPlots/CNsegments/8784241110_R05C02_BAF_segments.seg
8784241110_R06C01	LA	/applications/CNsummaryPlots/CNsegments/8784241110_R06C01_BAF_segments.seg
8784241110_R06C02	LA	/applications/CNsummaryPlots/CNsegments/8784241110_R06C02_BAF_segments.seg
8784241120_R01C01	LA	/applications/CNsummaryPlots/CNsegments/8784241120_R01C01_BAF_segments.seg
8784241120_R01C02	LA	/applications/CNsummaryPlots/CNsegments/8784241120_R01C02_BAF_segments.seg
8784241120_R02C01	LA	/applications/CNsummaryPlots/CNsegments/8784241120_R02C01_BAF_segments.seg
8784241120_R02C02	LA	/applications/CNsummaryPlots/CNsegments/8784241120_R02C02_BAF_segments.seg
8784241120_R03C01	LA	/applications/CNsummaryPlots/CNsegments/8784241120_R03C01_BAF_segments.seg
8784241120_R03C02	LA	/applications/CNsummaryPlots/CNsegments/8784241120_R03C02_BAF_segments.seg
8784241120_R04C01	LA	/applications/CNsummaryPlots/CNsegments/8784241120_R04C01_BAF_segments.seg
8784241120_R04C02	LA	/applications/CNsummaryPlots/CNsegments/8784241120_R04C02_BAF_segments.seg
8784241120_R05C01	LA	/applications/CNsummaryPlots/CNsegments/8784241120_R05C01_BAF_segments.seg
8784241120_R06C01	LA	/applications/CNsummaryPlots/CNsegments/8784241120_R06C01_BAF_segments.seg
8795194027_R04C02	LA	/applications/CNsummaryPlots/CNsegments/8795194027_R04C02_BAF_segments.seg
8795194027_R05C02	LA	/applications/CNsummaryPlots/CNsegments/8795194027_R05C02_BAF_segments.seg
8795194027_R06C02	LA	/applications/CNsummaryPlots/CNsegments/8795194027_R06C02_BAF_segments.seg
8795194076_R01C01	LA	/applications/CNsummaryPlots/CNsegments/8795194076_R01C01_BAF_segments.seg
8795194076_R01C02	LA	/applications/CNsummaryPlots/CNsegments/8795194076_R01C02_BAF_segments.seg
8795194076_R02C01	LA	/applications/CNsummaryPlots/CNsegments/8795194076_R02C01_BAF_segments.seg
8795194076_R02C02	LA	/applications/CNsummaryPlots/CNsegments/8795194076_R02C02_BAF_segments.seg
8795194076_R03C01	LA	/applications/CNsummaryPlots/CNsegments/8795194076_R03C01_BAF_segments.seg
8795194076_R04C01	LA	/applications/CNsummaryPlots/CNsegments/8795194076_R04C01_BAF_segments.seg
8795194076_R04C02	LA	/applications/CNsummaryPlots/CNsegments/8795194076_R04C02_BAF_segments.seg
8795194076_R05C01	LA	/applications/CNsummaryPlots/CNsegments/8795194076_R05C01_BAF_segments.seg
8795194076_R05C02	LA	/applications/CNsummaryPlots/CNsegments/8795194076_R05C02_BAF_segments.seg
8795194076_R06C01	LA	/applications/CNsummaryPlots/CNsegments/8795194076_R06C01_BAF_segments.seg
8795194076_R06C02	LA	/applications/CNsummaryPlots/CNsegments/8795194076_R06C02_BAF_segments.seg
8795194077_R01C01	LA	/applications/CNsummaryPlots/CNsegments/8795194077_R01C01_BAF_segments.seg
8795194077_R01C02	LA	/applications/CNsummaryPlots/CNsegments/8795194077_R01C02_BAF_segments.seg
8795194077_R02C01	LA	/applications/CNsummaryPlots/CNsegments/8795194077_R02C01_BAF_segments.seg
8795194077_R02C02	LA	/applications/CNsummaryPlots/CNsegments/8795194077_R02C02_BAF_segments.seg
8795194077_R03C01	LA	/applications/CNsummaryPlots/CNsegments/8795194077_R03C01_BAF_segments.seg
8795194077_R03C02	LA	/applications/CNsummaryPlots/CNsegments/8795194077_R03C02_BAF_segments.seg
8795194077_R04C01	LA	/applications/CNsummaryPlots/CNsegments/8795194077_R04C01_BAF_segments.seg
8795194077_R04C02	LA	/applications/CNsummaryPlots/CNsegments/8795194077_R04C02_BAF_segments.seg
8795194077_R05C01	LA	/applications/CNsummaryPlots/CNsegments/8795194077_R05C01_BAF_segments.seg
8795194077_R05C02	LA	/applications/CNsummaryPlots/CNsegments/8795194077_R05C02_BAF_segments.seg
8795194077_R06C01	LA	/applications/CNsummaryPlots/CNsegments/8795194077_R06C01_BAF_segments.seg
8795194077_R06C02	LA	/applications/CNsummaryPlots/CNsegments/8795194077_R06C02_BAF_segments.seg
8795194104_R01C01	LA	/applications/CNsummaryPlots/CNsegments/8795194104_R01C01_BAF_segments.seg
8795194104_R01C02	LA	/applications/CNsummaryPlots/CNsegments/8795194104_R01C02_BAF_segments.seg
8795194104_R02C01	LA	/applications/CNsummaryPlots/CNsegments/8795194104_R02C01_BAF_segments.seg
8795194104_R02C02	LA	/applications/CNsummaryPlots/CNsegments/8795194104_R02C02_BAF_segments.seg
8795194104_R03C01	LA	/applications/CNsummaryPlots/CNsegments/8795194104_R03C01_BAF_segments.seg
8795194104_R04C01	LA	/applications/CNsummaryPlots/CNsegments/8795194104_R04C01_BAF_segments.seg
8795194104_R05C01	LA	/applications/CNsummaryPlots/CNsegments/8795194104_R05C01_BAF_segments.seg
8795194104_R06C01	LA	/applications/CNsummaryPlots/CNsegments/8795194104_R06C01_BAF_segments.seg
202110250007_R07C01	LS	/applications/CNsummaryPlots/CNsegments/202110250007_R07C01_BAF_segments.seg
203545190067_R05C01	LS	/applications/CNsummaryPlots/CNsegments/203545190067_R05C01_BAF_segments.seg
204001300128_R08C01	LS	/applications/CNsummaryPlots/CNsegments/204001300128_R08C01_BAF_segments.seg
205022030136_R02C01	LS	/applications/CNsummaryPlots/CNsegments/205022030136_R02C01_BAF_segments.seg
205030240086_R04C01	LS	/applications/CNsummaryPlots/CNsegments/205030240086_R04C01_BAF_segments.seg
6042308078_R01C02	LS	/applications/CNsummaryPlots/CNsegments/6042308078_R01C02_BAF_segments.seg
6042308078_R03C01	LS	/applications/CNsummaryPlots/CNsegments/6042308078_R03C01_BAF_segments.seg
6042308078_R04C01	LS	/applications/CNsummaryPlots/CNsegments/6042308078_R04C01_BAF_segments.seg
6042308078_R04C02	LS	/applications/CNsummaryPlots/CNsegments/6042308078_R04C02_BAF_segments.seg
6042308078_R05C01	LS	/applications/CNsummaryPlots/CNsegments/6042308078_R05C01_BAF_segments.seg
6042308078_R06C01	LS	/applications/CNsummaryPlots/CNsegments/6042308078_R06C01_BAF_segments.seg
6042308078_R06C02	LS	/applications/CNsummaryPlots/CNsegments/6042308078_R06C02_BAF_segments.seg
6042308087_R01C01	LS	/applications/CNsummaryPlots/CNsegments/6042308087_R01C01_BAF_segments.seg
6042308087_R01C02	LS	/applications/CNsummaryPlots/CNsegments/6042308087_R01C02_BAF_segments.seg
6042308087_R02C01	LS	/applications/CNsummaryPlots/CNsegments/6042308087_R02C01_BAF_segments.seg
6042308087_R02C02	LS	/applications/CNsummaryPlots/CNsegments/6042308087_R02C02_BAF_segments.seg
6042308087_R03C02	LS	/applications/CNsummaryPlots/CNsegments/6042308087_R03C02_BAF_segments.seg
6042308087_R04C01	LS	/applications/CNsummaryPlots/CNsegments/6042308087_R04C01_BAF_segments.seg
6042308087_R04C02	LS	/applications/CNsummaryPlots/CNsegments/6042308087_R04C02_BAF_segments.seg
6042308087_R05C02	LS	/applications/CNsummaryPlots/CNsegments/6042308087_R05C02_BAF_segments.seg
6042308087_R06C02	LS	/applications/CNsummaryPlots/CNsegments/6042308087_R06C02_BAF_segments.seg
6042308099_R03C02	LS	/applications/CNsummaryPlots/CNsegments/6042308099_R03C02_BAF_segments.seg
6042308099_R04C02	LS	/applications/CNsummaryPlots/CNsegments/6042308099_R04C02_BAF_segments.seg
6042308120_R02C02	LS	/applications/CNsummaryPlots/CNsegments/6042308120_R02C02_BAF_segments.seg
6042308120_R03C01	LS	/applications/CNsummaryPlots/CNsegments/6042308120_R03C01_BAF_segments.seg
6042308120_R04C02	LS	/applications/CNsummaryPlots/CNsegments/6042308120_R04C02_BAF_segments.seg
6042308120_R05C01	LS	/applications/CNsummaryPlots/CNsegments/6042308120_R05C01_BAF_segments.seg
6042308120_R05C02	LS	/applications/CNsummaryPlots/CNsegments/6042308120_R05C02_BAF_segments.seg
6055424040_R01C01	LS	/applications/CNsummaryPlots/CNsegments/6055424040_R01C01_BAF_segments.seg
6055424040_R02C01	LS	/applications/CNsummaryPlots/CNsegments/6055424040_R02C01_BAF_segments.seg
6055424040_R03C01	LS	/applications/CNsummaryPlots/CNsegments/6055424040_R03C01_BAF_segments.seg
6055424054_R01C01	LS	/applications/CNsummaryPlots/CNsegments/6055424054_R01C01_BAF_segments.seg
6055424054_R02C01	LS	/applications/CNsummaryPlots/CNsegments/6055424054_R02C01_BAF_segments.seg
6055424054_R03C01	LS	/applications/CNsummaryPlots/CNsegments/6055424054_R03C01_BAF_segments.seg
6055424054_R04C01	LS	/applications/CNsummaryPlots/CNsegments/6055424054_R04C01_BAF_segments.seg
6055424054_R06C02	LS	/applications/CNsummaryPlots/CNsegments/6055424054_R06C02_BAF_segments.seg
6055424076_R02C01	LS	/applications/CNsummaryPlots/CNsegments/6055424076_R02C01_BAF_segments.seg
6055424076_R03C01	LS	/applications/CNsummaryPlots/CNsegments/6055424076_R03C01_BAF_segments.seg
6055424076_R05C01	LS	/applications/CNsummaryPlots/CNsegments/6055424076_R05C01_BAF_segments.seg
6055424076_R06C01	LS	/applications/CNsummaryPlots/CNsegments/6055424076_R06C01_BAF_segments.seg
6055424084_R01C02	LS	/applications/CNsummaryPlots/CNsegments/6055424084_R01C02_BAF_segments.seg
6055424084_R03C01	LS	/applications/CNsummaryPlots/CNsegments/6055424084_R03C01_BAF_segments.seg
6055424084_R03C02	LS	/applications/CNsummaryPlots/CNsegments/6055424084_R03C02_BAF_segments.seg
6055424084_R04C02	LS	/applications/CNsummaryPlots/CNsegments/6055424084_R04C02_BAF_segments.seg
6055424084_R05C02	LS	/applications/CNsummaryPlots/CNsegments/6055424084_R05C02_BAF_segments.seg
6055424084_R06C01	LS	/applications/CNsummaryPlots/CNsegments/6055424084_R06C01_BAF_segments.seg
6055424086_R01C02	LS	/applications/CNsummaryPlots/CNsegments/6055424086_R01C02_BAF_segments.seg
6055424086_R02C01	LS	/applications/CNsummaryPlots/CNsegments/6055424086_R02C01_BAF_segments.seg
6055424086_R02C02	LS	/applications/CNsummaryPlots/CNsegments/6055424086_R02C02_BAF_segments.seg
6055424086_R03C02	LS	/applications/CNsummaryPlots/CNsegments/6055424086_R03C02_BAF_segments.seg
6055424086_R04C02	LS	/applications/CNsummaryPlots/CNsegments/6055424086_R04C02_BAF_segments.seg
6055424086_R05C02	LS	/applications/CNsummaryPlots/CNsegments/6055424086_R05C02_BAF_segments.seg
6055424086_R06C01	LS	/applications/CNsummaryPlots/CNsegments/6055424086_R06C01_BAF_segments.seg
6055424086_R06C02	LS	/applications/CNsummaryPlots/CNsegments/6055424086_R06C02_BAF_segments.seg
6057825034_R01C02	LS	/applications/CNsummaryPlots/CNsegments/6057825034_R01C02_BAF_segments.seg
6057825034_R02C01	LS	/applications/CNsummaryPlots/CNsegments/6057825034_R02C01_BAF_segments.seg
6057825034_R02C02	LS	/applications/CNsummaryPlots/CNsegments/6057825034_R02C02_BAF_segments.seg
6057825034_R03C01	LS	/applications/CNsummaryPlots/CNsegments/6057825034_R03C01_BAF_segments.seg
6057825034_R03C02	LS	/applications/CNsummaryPlots/CNsegments/6057825034_R03C02_BAF_segments.seg
6057825034_R04C01	LS	/applications/CNsummaryPlots/CNsegments/6057825034_R04C01_BAF_segments.seg
6057825034_R04C02	LS	/applications/CNsummaryPlots/CNsegments/6057825034_R04C02_BAF_segments.seg
6057825034_R05C01	LS	/applications/CNsummaryPlots/CNsegments/6057825034_R05C01_BAF_segments.seg
6057825034_R05C02	LS	/applications/CNsummaryPlots/CNsegments/6057825034_R05C02_BAF_segments.seg
6057825034_R06C01	LS	/applications/CNsummaryPlots/CNsegments/6057825034_R06C01_BAF_segments.seg
6057825034_R06C02	LS	/applications/CNsummaryPlots/CNsegments/6057825034_R06C02_BAF_segments.seg
6057825048_R01C01	LS	/applications/CNsummaryPlots/CNsegments/6057825048_R01C01_BAF_segments.seg
6057825048_R01C02	LS	/applications/CNsummaryPlots/CNsegments/6057825048_R01C02_BAF_segments.seg
6057825048_R02C01	LS	/applications/CNsummaryPlots/CNsegments/6057825048_R02C01_BAF_segments.seg
6057825048_R02C02	LS	/applications/CNsummaryPlots/CNsegments/6057825048_R02C02_BAF_segments.seg
6057825048_R03C01	LS	/applications/CNsummaryPlots/CNsegments/6057825048_R03C01_BAF_segments.seg
6057825048_R03C02	LS	/applications/CNsummaryPlots/CNsegments/6057825048_R03C02_BAF_segments.seg
6057825048_R04C01	LS	/applications/CNsummaryPlots/CNsegments/6057825048_R04C01_BAF_segments.seg
6057825048_R05C01	LS	/applications/CNsummaryPlots/CNsegments/6057825048_R05C01_BAF_segments.seg
6057825048_R05C02	LS	/applications/CNsummaryPlots/CNsegments/6057825048_R05C02_BAF_segments.seg
6057825048_R06C01	LS	/applications/CNsummaryPlots/CNsegments/6057825048_R06C01_BAF_segments.seg
6057825048_R06C02	LS	/applications/CNsummaryPlots/CNsegments/6057825048_R06C02_BAF_segments.seg
6057825101_R01C01	LS	/applications/CNsummaryPlots/CNsegments/6057825101_R01C01_BAF_segments.seg
6057825101_R02C01	LS	/applications/CNsummaryPlots/CNsegments/6057825101_R02C01_BAF_segments.seg
6057825101_R03C01	LS	/applications/CNsummaryPlots/CNsegments/6057825101_R03C01_BAF_segments.seg
6057825101_R04C01	LS	/applications/CNsummaryPlots/CNsegments/6057825101_R04C01_BAF_segments.seg
6057825101_R05C01	LS	/applications/CNsummaryPlots/CNsegments/6057825101_R05C01_BAF_segments.seg
6057825101_R06C01	LS	/applications/CNsummaryPlots/CNsegments/6057825101_R06C01_BAF_segments.seg
6264488071_R01C01	LS	/applications/CNsummaryPlots/CNsegments/6264488071_R01C01_BAF_segments.seg
6264488071_R01C02	LS	/applications/CNsummaryPlots/CNsegments/6264488071_R01C02_BAF_segments.seg
6264488071_R02C01	LS	/applications/CNsummaryPlots/CNsegments/6264488071_R02C01_BAF_segments.seg
6264488071_R02C02	LS	/applications/CNsummaryPlots/CNsegments/6264488071_R02C02_BAF_segments.seg
6264488071_R03C01	LS	/applications/CNsummaryPlots/CNsegments/6264488071_R03C01_BAF_segments.seg
6264488071_R03C02	LS	/applications/CNsummaryPlots/CNsegments/6264488071_R03C02_BAF_segments.seg
6264488071_R04C01	LS	/applications/CNsummaryPlots/CNsegments/6264488071_R04C01_BAF_segments.seg
6264488071_R04C02	LS	/applications/CNsummaryPlots/CNsegments/6264488071_R04C02_BAF_segments.seg
6264488071_R05C01	LS	/applications/CNsummaryPlots/CNsegments/6264488071_R05C01_BAF_segments.seg
6264488071_R05C02	LS	/applications/CNsummaryPlots/CNsegments/6264488071_R05C02_BAF_segments.seg
6264488071_R06C01	LS	/applications/CNsummaryPlots/CNsegments/6264488071_R06C01_BAF_segments.seg
6264488071_R06C02	LS	/applications/CNsummaryPlots/CNsegments/6264488071_R06C02_BAF_segments.seg
6264488072_R01C01	LS	/applications/CNsummaryPlots/CNsegments/6264488072_R01C01_BAF_segments.seg
6264488072_R01C02	LS	/applications/CNsummaryPlots/CNsegments/6264488072_R01C02_BAF_segments.seg
6264488072_R02C01	LS	/applications/CNsummaryPlots/CNsegments/6264488072_R02C01_BAF_segments.seg
6264488072_R02C02	LS	/applications/CNsummaryPlots/CNsegments/6264488072_R02C02_BAF_segments.seg
6264488072_R03C01	LS	/applications/CNsummaryPlots/CNsegments/6264488072_R03C01_BAF_segments.seg
6264488072_R04C01	LS	/applications/CNsummaryPlots/CNsegments/6264488072_R04C01_BAF_segments.seg
6264488072_R04C02	LS	/applications/CNsummaryPlots/CNsegments/6264488072_R04C02_BAF_segments.seg
6264488072_R05C01	LS	/applications/CNsummaryPlots/CNsegments/6264488072_R05C01_BAF_segments.seg
6264488072_R05C02	LS	/applications/CNsummaryPlots/CNsegments/6264488072_R05C02_BAF_segments.seg
6264488072_R06C01	LS	/applications/CNsummaryPlots/CNsegments/6264488072_R06C01_BAF_segments.seg
6264488072_R06C02	LS	/applications/CNsummaryPlots/CNsegments/6264488072_R06C02_BAF_segments.seg
6264488074_R01C02	LS	/applications/CNsummaryPlots/CNsegments/6264488074_R01C02_BAF_segments.seg
6264488074_R02C01	LS	/applications/CNsummaryPlots/CNsegments/6264488074_R02C01_BAF_segments.seg
6264488074_R02C02	LS	/applications/CNsummaryPlots/CNsegments/6264488074_R02C02_BAF_segments.seg
6264488074_R03C01	LS	/applications/CNsummaryPlots/CNsegments/6264488074_R03C01_BAF_segments.seg
6264488074_R03C02	LS	/applications/CNsummaryPlots/CNsegments/6264488074_R03C02_BAF_segments.seg
6264488074_R04C01	LS	/applications/CNsummaryPlots/CNsegments/6264488074_R04C01_BAF_segments.seg
6264488074_R04C02	LS	/applications/CNsummaryPlots/CNsegments/6264488074_R04C02_BAF_segments.seg
6264488074_R05C01	LS	/applications/CNsummaryPlots/CNsegments/6264488074_R05C01_BAF_segments.seg
6264488074_R05C02	LS	/applications/CNsummaryPlots/CNsegments/6264488074_R05C02_BAF_segments.seg
6264488074_R06C01	LS	/applications/CNsummaryPlots/CNsegments/6264488074_R06C01_BAF_segments.seg
6264488074_R06C02	LS	/applications/CNsummaryPlots/CNsegments/6264488074_R06C02_BAF_segments.seg
6264488076_R01C01	LS	/applications/CNsummaryPlots/CNsegments/6264488076_R01C01_BAF_segments.seg
6264496025_R01C02	LS	/applications/CNsummaryPlots/CNsegments/6264496025_R01C02_BAF_segments.seg
6264496025_R02C02	LS	/applications/CNsummaryPlots/CNsegments/6264496025_R02C02_BAF_segments.seg
6264496025_R03C02	LS	/applications/CNsummaryPlots/CNsegments/6264496025_R03C02_BAF_segments.seg
6264496025_R04C02	LS	/applications/CNsummaryPlots/CNsegments/6264496025_R04C02_BAF_segments.seg
6264496025_R05C01	LS	/applications/CNsummaryPlots/CNsegments/6264496025_R05C01_BAF_segments.seg
6264496025_R06C01	LS	/applications/CNsummaryPlots/CNsegments/6264496025_R06C01_BAF_segments.seg
6264496025_R06C02	LS	/applications/CNsummaryPlots/CNsegments/6264496025_R06C02_BAF_segments.seg
6264496026_R01C01	LS	/applications/CNsummaryPlots/CNsegments/6264496026_R01C01_BAF_segments.seg
6264496026_R01C02	LS	/applications/CNsummaryPlots/CNsegments/6264496026_R01C02_BAF_segments.seg
6264496026_R02C01	LS	/applications/CNsummaryPlots/CNsegments/6264496026_R02C01_BAF_segments.seg
6264496026_R02C02	LS	/applications/CNsummaryPlots/CNsegments/6264496026_R02C02_BAF_segments.seg
6264496026_R03C01	LS	/applications/CNsummaryPlots/CNsegments/6264496026_R03C01_BAF_segments.seg
6264496026_R03C02	LS	/applications/CNsummaryPlots/CNsegments/6264496026_R03C02_BAF_segments.seg
6264496026_R04C01	LS	/applications/CNsummaryPlots/CNsegments/6264496026_R04C01_BAF_segments.seg
6264496026_R04C02	LS	/applications/CNsummaryPlots/CNsegments/6264496026_R04C02_BAF_segments.seg
6264496026_R05C01	LS	/applications/CNsummaryPlots/CNsegments/6264496026_R05C01_BAF_segments.seg
6264496026_R06C01	LS	/applications/CNsummaryPlots/CNsegments/6264496026_R06C01_BAF_segments.seg
6285633040_R01C02	LS	/applications/CNsummaryPlots/CNsegments/6285633040_R01C02_BAF_segments.seg
6285633040_R02C02	LS	/applications/CNsummaryPlots/CNsegments/6285633040_R02C02_BAF_segments.seg
6285633040_R03C02	LS	/applications/CNsummaryPlots/CNsegments/6285633040_R03C02_BAF_segments.seg
6285633040_R04C02	LS	/applications/CNsummaryPlots/CNsegments/6285633040_R04C02_BAF_segments.seg
6285633040_R05C01	LS	/applications/CNsummaryPlots/CNsegments/6285633040_R05C01_BAF_segments.seg
6285633040_R05C02	LS	/applications/CNsummaryPlots/CNsegments/6285633040_R05C02_BAF_segments.seg
6285633040_R06C01	LS	/applications/CNsummaryPlots/CNsegments/6285633040_R06C01_BAF_segments.seg
6285633040_R06C02	LS	/applications/CNsummaryPlots/CNsegments/6285633040_R06C02_BAF_segments.seg
6285633054_R01C01	LS	/applications/CNsummaryPlots/CNsegments/6285633054_R01C01_BAF_segments.seg
6285633054_R01C02	LS	/applications/CNsummaryPlots/CNsegments/6285633054_R01C02_BAF_segments.seg
6285633054_R02C01	LS	/applications/CNsummaryPlots/CNsegments/6285633054_R02C01_BAF_segments.seg
6285633054_R02C02	LS	/applications/CNsummaryPlots/CNsegments/6285633054_R02C02_BAF_segments.seg
6285633054_R03C01	LS	/applications/CNsummaryPlots/CNsegments/6285633054_R03C01_BAF_segments.seg
6285633054_R03C02	LS	/applications/CNsummaryPlots/CNsegments/6285633054_R03C02_BAF_segments.seg
6285633054_R04C01	LS	/applications/CNsummaryPlots/CNsegments/6285633054_R04C01_BAF_segments.seg
6285633054_R05C01	LS	/applications/CNsummaryPlots/CNsegments/6285633054_R05C01_BAF_segments.seg
6285633054_R05C02	LS	/applications/CNsummaryPlots/CNsegments/6285633054_R05C02_BAF_segments.seg
6285633054_R06C01	LS	/applications/CNsummaryPlots/CNsegments/6285633054_R06C01_BAF_segments.seg
6285633073_R03C02	LS	/applications/CNsummaryPlots/CNsegments/6285633073_R03C02_BAF_segments.seg
6285633073_R04C02	LS	/applications/CNsummaryPlots/CNsegments/6285633073_R04C02_BAF_segments.seg
6285633073_R05C02	LS	/applications/CNsummaryPlots/CNsegments/6285633073_R05C02_BAF_segments.seg
6285633073_R06C02	LS	/applications/CNsummaryPlots/CNsegments/6285633073_R06C02_BAF_segments.seg
6285633079_R01C01	LS	/applications/CNsummaryPlots/CNsegments/6285633079_R01C01_BAF_segments.seg
6285633079_R01C02	LS	/applications/CNsummaryPlots/CNsegments/6285633079_R01C02_BAF_segments.seg
6285633079_R02C01	LS	/applications/CNsummaryPlots/CNsegments/6285633079_R02C01_BAF_segments.seg
6285633079_R02C02	LS	/applications/CNsummaryPlots/CNsegments/6285633079_R02C02_BAF_segments.seg
6285633079_R03C01	LS	/applications/CNsummaryPlots/CNsegments/6285633079_R03C01_BAF_segments.seg
6285633079_R03C02	LS	/applications/CNsummaryPlots/CNsegments/6285633079_R03C02_BAF_segments.seg
6285633079_R04C01	LS	/applications/CNsummaryPlots/CNsegments/6285633079_R04C01_BAF_segments.seg
6285633079_R04C02	LS	/applications/CNsummaryPlots/CNsegments/6285633079_R04C02_BAF_segments.seg
6285633079_R05C01	LS	/applications/CNsummaryPlots/CNsegments/6285633079_R05C01_BAF_segments.seg
6285633079_R05C02	LS	/applications/CNsummaryPlots/CNsegments/6285633079_R05C02_BAF_segments.seg
6285633079_R06C01	LS	/applications/CNsummaryPlots/CNsegments/6285633079_R06C01_BAF_segments.seg
6285633079_R06C02	LS	/applications/CNsummaryPlots/CNsegments/6285633079_R06C02_BAF_segments.seg
6285633083_R01C01	LS	/applications/CNsummaryPlots/CNsegments/6285633083_R01C01_BAF_segments.seg
6285633083_R01C02	LS	/applications/CNsummaryPlots/CNsegments/6285633083_R01C02_BAF_segments.seg
6285633083_R02C01	LS	/applications/CNsummaryPlots/CNsegments/6285633083_R02C01_BAF_segments.seg
6285633083_R02C02	LS	/applications/CNsummaryPlots/CNsegments/6285633083_R02C02_BAF_segments.seg
6285633083_R03C01	LS	/applications/CNsummaryPlots/CNsegments/6285633083_R03C01_BAF_segments.seg
6285633083_R04C01	LS	/applications/CNsummaryPlots/CNsegments/6285633083_R04C01_BAF_segments.seg
6285633083_R05C01	LS	/applications/CNsummaryPlots/CNsegments/6285633083_R05C01_BAF_segments.seg
6285633083_R06C01	LS	/applications/CNsummaryPlots/CNsegments/6285633083_R06C01_BAF_segments.seg
6929742068_R04C02	LS	/applications/CNsummaryPlots/CNsegments/6929742068_R04C02_BAF_segments.seg
6929742068_R05C02	LS	/applications/CNsummaryPlots/CNsegments/6929742068_R05C02_BAF_segments.seg
6929742070_R01C01	LS	/applications/CNsummaryPlots/CNsegments/6929742070_R01C01_BAF_segments.seg
6929742070_R01C02	LS	/applications/CNsummaryPlots/CNsegments/6929742070_R01C02_BAF_segments.seg
6929742070_R02C01	LS	/applications/CNsummaryPlots/CNsegments/6929742070_R02C01_BAF_segments.seg
6929742070_R02C02	LS	/applications/CNsummaryPlots/CNsegments/6929742070_R02C02_BAF_segments.seg
6929742070_R03C01	LS	/applications/CNsummaryPlots/CNsegments/6929742070_R03C01_BAF_segments.seg
6929742070_R03C02	LS	/applications/CNsummaryPlots/CNsegments/6929742070_R03C02_BAF_segments.seg
6929742070_R04C01	LS	/applications/CNsummaryPlots/CNsegments/6929742070_R04C01_BAF_segments.seg
6929742070_R04C02	LS	/applications/CNsummaryPlots/CNsegments/6929742070_R04C02_BAF_segments.seg
6929742070_R05C01	LS	/applications/CNsummaryPlots/CNsegments/6929742070_R05C01_BAF_segments.seg
6929742070_R05C02	LS	/applications/CNsummaryPlots/CNsegments/6929742070_R05C02_BAF_segments.seg
6929742070_R06C01	LS	/applications/CNsummaryPlots/CNsegments/6929742070_R06C01_BAF_segments.seg
6929742070_R06C02	LS	/applications/CNsummaryPlots/CNsegments/6929742070_R06C02_BAF_segments.seg
6929742073_R01C01	LS	/applications/CNsummaryPlots/CNsegments/6929742073_R01C01_BAF_segments.seg
6929742073_R01C02	LS	/applications/CNsummaryPlots/CNsegments/6929742073_R01C02_BAF_segments.seg
6929742073_R02C01	LS	/applications/CNsummaryPlots/CNsegments/6929742073_R02C01_BAF_segments.seg
6929742073_R02C02	LS	/applications/CNsummaryPlots/CNsegments/6929742073_R02C02_BAF_segments.seg
6929742073_R03C01	LS	/applications/CNsummaryPlots/CNsegments/6929742073_R03C01_BAF_segments.seg
6929742073_R03C02	LS	/applications/CNsummaryPlots/CNsegments/6929742073_R03C02_BAF_segments.seg
6929742073_R04C01	LS	/applications/CNsummaryPlots/CNsegments/6929742073_R04C01_BAF_segments.seg
6929742073_R04C02	LS	/applications/CNsummaryPlots/CNsegments/6929742073_R04C02_BAF_segments.seg
6929742073_R05C01	LS	/applications/CNsummaryPlots/CNsegments/6929742073_R05C01_BAF_segments.seg
6929742073_R05C02	LS	/applications/CNsummaryPlots/CNsegments/6929742073_R05C02_BAF_segments.seg
6929742073_R06C01	LS	/applications/CNsummaryPlots/CNsegments/6929742073_R06C01_BAF_segments.seg
6929742073_R06C02	LS	/applications/CNsummaryPlots/CNsegments/6929742073_R06C02_BAF_segments.seg
6929742075_R01C01	LS	/applications/CNsummaryPlots/CNsegments/6929742075_R01C01_BAF_segments.seg
6929742075_R02C01	LS	/applications/CNsummaryPlots/CNsegments/6929742075_R02C01_BAF_segments.seg
6929742075_R04C01	LS	/applications/CNsummaryPlots/CNsegments/6929742075_R04C01_BAF_segments.seg
7786923090_R05C02	LS	/applications/CNsummaryPlots/CNsegments/7786923090_R05C02_BAF_segments.seg
7786923090_R06C02	LS	/applications/CNsummaryPlots/CNsegments/7786923090_R06C02_BAF_segments.seg
7786923091_R01C01	LS	/applications/CNsummaryPlots/CNsegments/7786923091_R01C01_BAF_segments.seg
7786923091_R02C01	LS	/applications/CNsummaryPlots/CNsegments/7786923091_R02C01_BAF_segments.seg
7786923091_R02C02	LS	/applications/CNsummaryPlots/CNsegments/7786923091_R02C02_BAF_segments.seg
7786923091_R03C01	LS	/applications/CNsummaryPlots/CNsegments/7786923091_R03C01_BAF_segments.seg
7786923091_R04C01	LS	/applications/CNsummaryPlots/CNsegments/7786923091_R04C01_BAF_segments.seg
7786923091_R05C01	LS	/applications/CNsummaryPlots/CNsegments/7786923091_R05C01_BAF_segments.seg
7786923091_R06C01	LS	/applications/CNsummaryPlots/CNsegments/7786923091_R06C01_BAF_segments.seg
7786923103_R01C01	LS	/applications/CNsummaryPlots/CNsegments/7786923103_R01C01_BAF_segments.seg
7786923103_R01C02	LS	/applications/CNsummaryPlots/CNsegments/7786923103_R01C02_BAF_segments.seg
7786923103_R02C01	LS	/applications/CNsummaryPlots/CNsegments/7786923103_R02C01_BAF_segments.seg
7786923103_R02C02	LS	/applications/CNsummaryPlots/CNsegments/7786923103_R02C02_BAF_segments.seg
7786923103_R03C01	LS	/applications/CNsummaryPlots/CNsegments/7786923103_R03C01_BAF_segments.seg
7786923103_R03C02	LS	/applications/CNsummaryPlots/CNsegments/7786923103_R03C02_BAF_segments.seg
7786923103_R04C01	LS	/applications/CNsummaryPlots/CNsegments/7786923103_R04C01_BAF_segments.seg
7786923103_R04C02	LS	/applications/CNsummaryPlots/CNsegments/7786923103_R04C02_BAF_segments.seg
7786923103_R05C01	LS	/applications/CNsummaryPlots/CNsegments/7786923103_R05C01_BAF_segments.seg
7786923103_R05C02	LS	/applications/CNsummaryPlots/CNsegments/7786923103_R05C02_BAF_segments.seg
7786923103_R06C01	LS	/applications/CNsummaryPlots/CNsegments/7786923103_R06C01_BAF_segments.seg
7786923103_R06C02	LS	/applications/CNsummaryPlots/CNsegments/7786923103_R06C02_BAF_segments.seg
7796806154_R03C02	LS	/applications/CNsummaryPlots/CNsegments/7796806154_R03C02_BAF_segments.seg
8784225054_R01C01	LS	/applications/CNsummaryPlots/CNsegments/8784225054_R01C01_BAF_segments.seg
8784225054_R01C02	LS	/applications/CNsummaryPlots/CNsegments/8784225054_R01C02_BAF_segments.seg
8784225054_R02C01	LS	/applications/CNsummaryPlots/CNsegments/8784225054_R02C01_BAF_segments.seg
8784225054_R02C02	LS	/applications/CNsummaryPlots/CNsegments/8784225054_R02C02_BAF_segments.seg
8784225054_R03C01	LS	/applications/CNsummaryPlots/CNsegments/8784225054_R03C01_BAF_segments.seg
8784225054_R03C02	LS	/applications/CNsummaryPlots/CNsegments/8784225054_R03C02_BAF_segments.seg
8784225054_R04C01	LS	/applications/CNsummaryPlots/CNsegments/8784225054_R04C01_BAF_segments.seg
8784225054_R04C02	LS	/applications/CNsummaryPlots/CNsegments/8784225054_R04C02_BAF_segments.seg
8784225054_R05C01	LS	/applications/CNsummaryPlots/CNsegments/8784225054_R05C01_BAF_segments.seg
8784225054_R05C02	LS	/applications/CNsummaryPlots/CNsegments/8784225054_R05C02_BAF_segments.seg
8784225054_R06C01	LS	/applications/CNsummaryPlots/CNsegments/8784225054_R06C01_BAF_segments.seg
8784225054_R06C02	LS	/applications/CNsummaryPlots/CNsegments/8784225054_R06C02_BAF_segments.seg
8784225109_R01C01	LS	/applications/CNsummaryPlots/CNsegments/8784225109_R01C01_BAF_segments.seg
8784225109_R02C01	LS	/applications/CNsummaryPlots/CNsegments/8784225109_R02C01_BAF_segments.seg
8784225109_R03C01	LS	/applications/CNsummaryPlots/CNsegments/8784225109_R03C01_BAF_segments.seg
8784225109_R04C01	LS	/applications/CNsummaryPlots/CNsegments/8784225109_R04C01_BAF_segments.seg
8784241001_R01C01	LS	/applications/CNsummaryPlots/CNsegments/8784241001_R01C01_BAF_segments.seg
8784241001_R01C02	LS	/applications/CNsummaryPlots/CNsegments/8784241001_R01C02_BAF_segments.seg
8784241001_R02C01	LS	/applications/CNsummaryPlots/CNsegments/8784241001_R02C01_BAF_segments.seg
8784241001_R02C02	LS	/applications/CNsummaryPlots/CNsegments/8784241001_R02C02_BAF_segments.seg
8784241001_R03C01	LS	/applications/CNsummaryPlots/CNsegments/8784241001_R03C01_BAF_segments.seg
8784241001_R03C02	LS	/applications/CNsummaryPlots/CNsegments/8784241001_R03C02_BAF_segments.seg
8784241001_R04C02	LS	/applications/CNsummaryPlots/CNsegments/8784241001_R04C02_BAF_segments.seg
8784241001_R05C01	LS	/applications/CNsummaryPlots/CNsegments/8784241001_R05C01_BAF_segments.seg
8784241001_R05C02	LS	/applications/CNsummaryPlots/CNsegments/8784241001_R05C02_BAF_segments.seg
8784241001_R06C01	LS	/applications/CNsummaryPlots/CNsegments/8784241001_R06C01_BAF_segments.seg
8784241001_R06C02	LS	/applications/CNsummaryPlots/CNsegments/8784241001_R06C02_BAF_segments.seg
8784241020_R01C01	LS	/applications/CNsummaryPlots/CNsegments/8784241020_R01C01_BAF_segments.seg
8784241020_R01C02	LS	/applications/CNsummaryPlots/CNsegments/8784241020_R01C02_BAF_segments.seg
8784241020_R02C01	LS	/applications/CNsummaryPlots/CNsegments/8784241020_R02C01_BAF_segments.seg
8784241020_R02C02	LS	/applications/CNsummaryPlots/CNsegments/8784241020_R02C02_BAF_segments.seg
8784241020_R03C01	LS	/applications/CNsummaryPlots/CNsegments/8784241020_R03C01_BAF_segments.seg
8784241020_R03C02	LS	/applications/CNsummaryPlots/CNsegments/8784241020_R03C02_BAF_segments.seg
8784241020_R04C01	LS	/applications/CNsummaryPlots/CNsegments/8784241020_R04C01_BAF_segments.seg
8784241020_R04C02	LS	/applications/CNsummaryPlots/CNsegments/8784241020_R04C02_BAF_segments.seg
8784241036_R01C01	LS	/applications/CNsummaryPlots/CNsegments/8784241036_R01C01_BAF_segments.seg
8784241036_R02C01	LS	/applications/CNsummaryPlots/CNsegments/8784241036_R02C01_BAF_segments.seg
8784241048_R01C02	LS	/applications/CNsummaryPlots/CNsegments/8784241048_R01C02_BAF_segments.seg
8784241048_R02C02	LS	/applications/CNsummaryPlots/CNsegments/8784241048_R02C02_BAF_segments.seg
8784241048_R03C02	LS	/applications/CNsummaryPlots/CNsegments/8784241048_R03C02_BAF_segments.seg
8784241048_R04C02	LS	/applications/CNsummaryPlots/CNsegments/8784241048_R04C02_BAF_segments.seg
8784241048_R06C02	LS	/applications/CNsummaryPlots/CNsegments/8784241048_R06C02_BAF_segments.seg
8784241130_R01C01	LS	/applications/CNsummaryPlots/CNsegments/8784241130_R01C01_BAF_segments.seg
8784241130_R01C02	LS	/applications/CNsummaryPlots/CNsegments/8784241130_R01C02_BAF_segments.seg
8784241130_R02C01	LS	/applications/CNsummaryPlots/CNsegments/8784241130_R02C01_BAF_segments.seg
8784241130_R02C02	LS	/applications/CNsummaryPlots/CNsegments/8784241130_R02C02_BAF_segments.seg
8784241130_R03C01	LS	/applications/CNsummaryPlots/CNsegments/8784241130_R03C01_BAF_segments.seg
8784241130_R03C02	LS	/applications/CNsummaryPlots/CNsegments/8784241130_R03C02_BAF_segments.seg
8784241130_R04C01	LS	/applications/CNsummaryPlots/CNsegments/8784241130_R04C01_BAF_segments.seg
8784241130_R04C02	LS	/applications/CNsummaryPlots/CNsegments/8784241130_R04C02_BAF_segments.seg
8784241130_R05C01	LS	/applications/CNsummaryPlots/CNsegments/8784241130_R05C01_BAF_segments.seg
8784241130_R05C02	LS	/applications/CNsummaryPlots/CNsegments/8784241130_R05C02_BAF_segments.seg
8784241130_R06C01	LS	/applications/CNsummaryPlots/CNsegments/8784241130_R06C01_BAF_segments.seg
8784241130_R06C02	LS	/applications/CNsummaryPlots/CNsegments/8784241130_R06C02_BAF_segments.seg
8784241132_R01C01	LS	/applications/CNsummaryPlots/CNsegments/8784241132_R01C01_BAF_segments.seg
8784241132_R02C01	LS	/applications/CNsummaryPlots/CNsegments/8784241132_R02C01_BAF_segments.seg
9283265127_R04C02	LS	/applications/CNsummaryPlots/CNsegments/9283265127_R04C02_BAF_segments.seg
9283265127_R06C02	LS	/applications/CNsummaryPlots/CNsegments/9283265127_R06C02_BAF_segments.seg
9283265142_R01C01	LS	/applications/CNsummaryPlots/CNsegments/9283265142_R01C01_BAF_segments.seg
9283265142_R01C02	LS	/applications/CNsummaryPlots/CNsegments/9283265142_R01C02_BAF_segments.seg
9283265142_R02C01	LS	/applications/CNsummaryPlots/CNsegments/9283265142_R02C01_BAF_segments.seg
9283265142_R02C02	LS	/applications/CNsummaryPlots/CNsegments/9283265142_R02C02_BAF_segments.seg
9283265142_R03C01	LS	/applications/CNsummaryPlots/CNsegments/9283265142_R03C01_BAF_segments.seg
9283265142_R03C02	LS	/applications/CNsummaryPlots/CNsegments/9283265142_R03C02_BAF_segments.seg
9283265142_R04C01	LS	/applications/CNsummaryPlots/CNsegments/9283265142_R04C01_BAF_segments.seg
9283265142_R04C02	LS	/applications/CNsummaryPlots/CNsegments/9283265142_R04C02_BAF_segments.seg
9283265142_R05C01	LS	/applications/CNsummaryPlots/CNsegments/9283265142_R05C01_BAF_segments.seg
9283265142_R05C02	LS	/applications/CNsummaryPlots/CNsegments/9283265142_R05C02_BAF_segments.seg
9283265142_R06C01	LS	/applications/CNsummaryPlots/CNsegments/9283265142_R06C01_BAF_segments.seg
9283265142_R06C02	LS	/applications/CNsummaryPlots/CNsegments/9283265142_R06C02_BAF_segments.seg
9283265144_R01C01	LS	/applications/CNsummaryPlots/CNsegments/9283265144_R01C01_BAF_segments.seg
9283265144_R01C02	LS	/applications/CNsummaryPlots/CNsegments/9283265144_R01C02_BAF_segments.seg
9283265144_R02C01	LS	/applications/CNsummaryPlots/CNsegments/9283265144_R02C01_BAF_segments.seg
9283265144_R03C01	LS	/applications/CNsummaryPlots/CNsegments/9283265144_R03C01_BAF_segments.seg
9283265144_R03C02	LS	/applications/CNsummaryPlots/CNsegments/9283265144_R03C02_BAF_segments.seg
9283265144_R04C02	LS	/applications/CNsummaryPlots/CNsegments/9283265144_R04C02_BAF_segments.seg
9283265144_R05C01	LS	/applications/CNsummaryPlots/CNsegments/9283265144_R05C01_BAF_segments.seg
9283265144_R05C02	LS	/applications/CNsummaryPlots/CNsegments/9283265144_R05C02_BAF_segments.seg
9283265144_R06C01	LS	/applications/CNsummaryPlots/CNsegments/9283265144_R06C01_BAF_segments.seg
9305216074_R01C01	LS	/applications/CNsummaryPlots/CNsegments/9305216074_R01C01_BAF_segments.seg
9305216074_R01C02	LS	/applications/CNsummaryPlots/CNsegments/9305216074_R01C02_BAF_segments.seg
9305216074_R02C01	LS	/applications/CNsummaryPlots/CNsegments/9305216074_R02C01_BAF_segments.seg
9305216074_R02C02	LS	/applications/CNsummaryPlots/CNsegments/9305216074_R02C02_BAF_segments.seg
9305216074_R03C01	LS	/applications/CNsummaryPlots/CNsegments/9305216074_R03C01_BAF_segments.seg
9305216074_R03C02	LS	/applications/CNsummaryPlots/CNsegments/9305216074_R03C02_BAF_segments.seg
9305216074_R04C02	LS	/applications/CNsummaryPlots/CNsegments/9305216074_R04C02_BAF_segments.seg
9305216074_R05C01	LS	/applications/CNsummaryPlots/CNsegments/9305216074_R05C01_BAF_segments.seg
9305216074_R05C02	LS	/applications/CNsummaryPlots/CNsegments/9305216074_R05C02_BAF_segments.seg
9305216074_R06C01	LS	/applications/CNsummaryPlots/CNsegments/9305216074_R06C01_BAF_segments.seg
9305216074_R06C02	LS	/applications/CNsummaryPlots/CNsegments/9305216074_R06C02_BAF_segments.seg
9305216121_R01C01	LS	/applications/CNsummaryPlots/CNsegments/9305216121_R01C01_BAF_segments.seg
9305216121_R01C02	LS	/applications/CNsummaryPlots/CNsegments/9305216121_R01C02_BAF_segments.seg
9305216121_R02C01	LS	/applications/CNsummaryPlots/CNsegments/9305216121_R02C01_BAF_segments.seg
9305216121_R02C02	LS	/applications/CNsummaryPlots/CNsegments/9305216121_R02C02_BAF_segments.seg
9305216121_R03C01	LS	/applications/CNsummaryPlots/CNsegments/9305216121_R03C01_BAF_segments.seg
9305216121_R03C02	LS	/applications/CNsummaryPlots/CNsegments/9305216121_R03C02_BAF_segments.seg
9305216121_R04C01	LS	/applications/CNsummaryPlots/CNsegments/9305216121_R04C01_BAF_segments.seg
9305216121_R04C02	LS	/applications/CNsummaryPlots/CNsegments/9305216121_R04C02_BAF_segments.seg
9305216121_R05C01	LS	/applications/CNsummaryPlots/CNsegments/9305216121_R05C01_BAF_segments.seg
9305216121_R05C02	LS	/applications/CNsummaryPlots/CNsegments/9305216121_R05C02_BAF_segments.seg
9305216121_R06C01	LS	/applications/CNsummaryPlots/CNsegments/9305216121_R06C01_BAF_segments.seg
9305216121_R06C02	LS	/applications/CNsummaryPlots/CNsegments/9305216121_R06C02_BAF_segments.seg
9305216126_R01C01	LS	/applications/CNsummaryPlots/CNsegments/9305216126_R01C01_BAF_segments.seg
9305216126_R01C02	LS	/applications/CNsummaryPlots/CNsegments/9305216126_R01C02_BAF_segments.seg
9305216126_R02C01	LS	/applications/CNsummaryPlots/CNsegments/9305216126_R02C01_BAF_segments.seg
9305216126_R02C02	LS	/applications/CNsummaryPlots/CNsegments/9305216126_R02C02_BAF_segments.seg
9305216126_R03C01	LS	/applications/CNsummaryPlots/CNsegments/9305216126_R03C01_BAF_segments.seg
9305216126_R03C02	LS	/applications/CNsummaryPlots/CNsegments/9305216126_R03C02_BAF_segments.seg
9305216126_R04C01	LS	/applications/CNsummaryPlots/CNsegments/9305216126_R04C01_BAF_segments.seg
9305216126_R04C02	LS	/applications/CNsummaryPlots/CNsegments/9305216126_R04C02_BAF_segments.seg
9305216126_R05C01	LS	/applications/CNsummaryPlots/CNsegments/9305216126_R05C01_BAF_segments.seg
9305216126_R05C02	LS	/applications/CNsummaryPlots/CNsegments/9305216126_R05C02_BAF_segments.seg
9305216126_R06C01	LS	/applications/CNsummaryPlots/CNsegments/9305216126_R06C01_BAF_segments.seg
9305216126_R06C02	LS	/applications/CNsummaryPlots/CNsegments/9305216126_R06C02_BAF_segments.seg
9305216133_R01C01	LS	/applications/CNsummaryPlots/CNsegments/9305216133_R01C01_BAF_segments.seg
9305216133_R01C02	LS	/applications/CNsummaryPlots/CNsegments/9305216133_R01C02_BAF_segments.seg
9305216133_R02C01	LS	/applications/CNsummaryPlots/CNsegments/9305216133_R02C01_BAF_segments.seg
9305216133_R02C02	LS	/applications/CNsummaryPlots/CNsegments/9305216133_R02C02_BAF_segments.seg
9305216133_R03C01	LS	/applications/CNsummaryPlots/CNsegments/9305216133_R03C01_BAF_segments.seg
9305216133_R03C02	LS	/applications/CNsummaryPlots/CNsegments/9305216133_R03C02_BAF_segments.seg
9305216133_R04C01	LS	/applications/CNsummaryPlots/CNsegments/9305216133_R04C01_BAF_segments.seg
9305216133_R04C02	LS	/applications/CNsummaryPlots/CNsegments/9305216133_R04C02_BAF_segments.seg
9305216133_R05C01	LS	/applications/CNsummaryPlots/CNsegments/9305216133_R05C01_BAF_segments.seg
9305216133_R05C02	LS	/applications/CNsummaryPlots/CNsegments/9305216133_R05C02_BAF_segments.seg
9305216133_R06C01	LS	/applications/CNsummaryPlots/CNsegments/9305216133_R06C01_BAF_segments.seg
9305216133_R06C02	LS	/applications/CNsummaryPlots/CNsegments/9305216133_R06C02_BAF_segments.seg
9305216159_R01C01	LS	/applications/CNsummaryPlots/CNsegments/9305216159_R01C01_BAF_segments.seg
9305216159_R02C01	LS	/applications/CNsummaryPlots/CNsegments/9305216159_R02C01_BAF_segments.seg
9305216159_R03C01	LS	/applications/CNsummaryPlots/CNsegments/9305216159_R03C01_BAF_segments.seg
203293640041_R05C01	LY	/applications/CNsummaryPlots/CNsegments/203293640041_R05C01_BAF_segments.seg
3998567085_R06C02	LY	/applications/CNsummaryPlots/CNsegments/3998567085_R06C02_BAF_segments.seg
6929718009_R05C01	LY	/applications/CNsummaryPlots/CNsegments/6929718009_R05C01_BAF_segments.seg
8942351007_R01C02	LY	/applications/CNsummaryPlots/CNsegments/8942351007_R01C02_BAF_segments.seg
8942351007_R02C02	LY	/applications/CNsummaryPlots/CNsegments/8942351007_R02C02_BAF_segments.seg
8942351007_R04C02	LY	/applications/CNsummaryPlots/CNsegments/8942351007_R04C02_BAF_segments.seg
8963311099_R06C02	LY	/applications/CNsummaryPlots/CNsegments/8963311099_R06C02_BAF_segments.seg
9007217153_R01C01	LY	/applications/CNsummaryPlots/CNsegments/9007217153_R01C01_BAF_segments.seg
9007217153_R02C01	LY	/applications/CNsummaryPlots/CNsegments/9007217153_R02C01_BAF_segments.seg
9007217153_R04C01	LY	/applications/CNsummaryPlots/CNsegments/9007217153_R04C01_BAF_segments.seg
9376561042_R03C01	LY	/applications/CNsummaryPlots/CNsegments/9376561042_R03C01_BAF_segments.seg
9406921039_R04C02	LY	/applications/CNsummaryPlots/CNsegments/9406921039_R04C02_BAF_segments.seg
9878820030_R04C01	LY	/applications/CNsummaryPlots/CNsegments/9878820030_R04C01_BAF_segments.seg
9878820122_R03C02	LY	/applications/CNsummaryPlots/CNsegments/9878820122_R03C02_BAF_segments.seg
203257020148_R06C01	PB	/applications/CNsummaryPlots/CNsegments/203257020148_R06C01_BAF_segments.seg
203259060045_R03C01	PB	/applications/CNsummaryPlots/CNsegments/203259060045_R03C01_BAF_segments.seg
203259600099_R07C01	PB	/applications/CNsummaryPlots/CNsegments/203259600099_R07C01_BAF_segments.seg
203836210043_R02C01	PB	/applications/CNsummaryPlots/CNsegments/203836210043_R02C01_BAF_segments.seg
203244490194_R06C01	PB-bad	/applications/CNsummaryPlots/CNsegments/203244490194_R06C01_BAF_segments.seg
203253040191_R01C01	PB-bad	/applications/CNsummaryPlots/CNsegments/203253040191_R01C01_BAF_segments.seg
203244500079_R08C01	PL	/applications/CNsummaryPlots/CNsegments/203244500079_R08C01_BAF_segments.seg
203253040182_R06C01	PL	/applications/CNsummaryPlots/CNsegments/203253040182_R06C01_BAF_segments.seg
203259060045_R01C01	PL	/applications/CNsummaryPlots/CNsegments/203259060045_R01C01_BAF_segments.seg
203259600099_R05C01	PL	/applications/CNsummaryPlots/CNsegments/203259600099_R05C01_BAF_segments.seg
203836210043_R01C01	PL	/applications/CNsummaryPlots/CNsegments/203836210043_R01C01_BAF_segments.seg
203836210043_R03C01	PL	/applications/CNsummaryPlots/CNsegments/203836210043_R03C01_BAF_segments.seg
203259600099_R08C01	PL-bad	/applications/CNsummaryPlots/CNsegments/203259600099_R08C01_BAF_segments.seg
203271740040_R02C01	PL-bad	/applications/CNsummaryPlots/CNsegments/203271740040_R02C01_BAF_segments.seg
203271740040_R03C01	PL-bad	/applications/CNsummaryPlots/CNsegments/203271740040_R03C01_BAF_segments.seg
203271740040_R06C01	PL-bad	/applications/CNsummaryPlots/CNsegments/203271740040_R06C01_BAF_segments.seg
203293640041_R01C01	PL-bad	/applications/CNsummaryPlots/CNsegments/203293640041_R01C01_BAF_segments.seg
203253040182_R08C01	PM	/applications/CNsummaryPlots/CNsegments/203253040182_R08C01_BAF_segments.seg
203257020148_R07C01	PM	/applications/CNsummaryPlots/CNsegments/203257020148_R07C01_BAF_segments.seg
203259600099_R06C01	PM	/applications/CNsummaryPlots/CNsegments/203259600099_R06C01_BAF_segments.seg
203271740040_R01C01	PM	/applications/CNsummaryPlots/CNsegments/203271740040_R01C01_BAF_segments.seg
203271740040_R07C01	PM	/applications/CNsummaryPlots/CNsegments/203271740040_R07C01_BAF_segments.seg
203293640041_R03C01	PM	/applications/CNsummaryPlots/CNsegments/203293640041_R03C01_BAF_segments.seg
203293640041_R07C01	PM	/applications/CNsummaryPlots/CNsegments/203293640041_R07C01_BAF_segments.seg
203293640041_R08C01	PM	/applications/CNsummaryPlots/CNsegments/203293640041_R08C01_BAF_segments.seg
203808570131_R05C01	PM	/applications/CNsummaryPlots/CNsegments/203808570131_R05C01_BAF_segments.seg
203836210043_R04C01	PM	/applications/CNsummaryPlots/CNsegments/203836210043_R04C01_BAF_segments.seg
203253040182_R07C01	PM-bad	/applications/CNsummaryPlots/CNsegments/203253040182_R07C01_BAF_segments.seg
203293640041_R06C01	PM-bad	/applications/CNsummaryPlots/CNsegments/203293640041_R06C01_BAF_segments.seg
203257020148_R08C01	PN	/applications/CNsummaryPlots/CNsegments/203257020148_R08C01_BAF_segments.seg
203259060045_R02C01	PN	/applications/CNsummaryPlots/CNsegments/203259060045_R02C01_BAF_segments.seg
203271740040_R08C01	PN	/applications/CNsummaryPlots/CNsegments/203271740040_R08C01_BAF_segments.seg
203293640041_R02C01	PN	/applications/CNsummaryPlots/CNsegments/203293640041_R02C01_BAF_segments.seg
203836210043_R07C01	PN	/applications/CNsummaryPlots/CNsegments/203836210043_R07C01_BAF_segments.seg
203244490194_R07C01	PN-bad	/applications/CNsummaryPlots/CNsegments/203244490194_R07C01_BAF_segments.seg
203244490194_R08C01	PN-bad	/applications/CNsummaryPlots/CNsegments/203244490194_R08C01_BAF_segments.seg
203259060045_R04C01	PN-bad	/applications/CNsummaryPlots/CNsegments/203259060045_R04C01_BAF_segments.seg
203946830053_R07C01	PN-bad	/applications/CNsummaryPlots/CNsegments/203946830053_R07C01_BAF_segments.seg
