# Supplementary material for: An Integrated Epigenomic and Genomic View on Phyllodes and Phyllodes-like Breast Tumors
Source: Cancers (Basel). 2022 Jan 28;14(3):667. doi: 10.3390/cancers14030667 (PMC8833410; doi:10.3390/cancers14030667)
Supplement: Supplementary file 1 [file cancers-14-00667-s001.zip › S8 PT_Table_ GEO_Repository.xlsx]

## Sheet: Files in GEO
GEO ID	Sentrix ID	Histology	Methylation Category	Age at diagnosis	Follow-up (months)	Recurrent Disease	CNV aberrations	Confirmed by FISH
GSM5418497	203293640041_R07C01	malignant PT	PHYT_MAL	50	6	yes	1 gain
GSM5418498	203271740040_R08C01	PT NOS	PHYT_NOS	64		NA	1q gain
GSM5418499	203259060045_R04C01	benign PT	PHYT_NOS	59	81	no	1q gain
GSM5418500	203259600099_R07C01	borderline PT	PHYT_BOR	65	30	no	1q gain
GSM5418501	203259600099_R06C01	malignant PT	PHYT_MAL	72	91	no	1q gain
GSM5418502	203271740040_R01C01	malignant PT	PHYT_MAL	21		NA	1q gain
GSM5418503	203257020148_R07C01	malignant PT	PHYT_NOS	66	48	no	1q gain
GSM5418504	203253040182_R07C01	malignant PT	PHYT_MAL	50	135	no	1q gain
GSM5418505	203293640041_R06C01	malignant PT	PHYT_MAL	50	122	no	1q gain
GSM5418506	203244490194_R06C01	borderline PT	PHYT_NOS	83	60	no	1q gain
GSM5418507	203946830053_R07C01	benign PT	PHYT_NOS	40	15	no	1q gain
GSM5418508	203836210043_R03C01	benign PT	PHYT_BEN	54			1q gain
GSM5418509	203836210043_R04C01	malignant PT	PHYT_MAL	51		NA	1q gain, EGFR amp., RB1 del.	RB1 del., EGFR ampl.
GSM5418510	203836210043_R07C01	benign or borderline PT	PHYT_NOS	51		NA	1q gain , MDM4 amplification, EGFR amp.	EGFR ampl.
GSM5418511	203259600099_R05C01	benign PT	PHYT_BEN	69		NA	1q/MDM4 gain
GSM5418512	203259060045_R01C01	benign PT	PHYT_BEN	60		NA	CDKN2a/b deletion
GSM5418513	203271740040_R07C01	benign PT	PHYT_MAL	50		NA	CDKN2a/b deletion
GSM5418514	203808570131_R05C01	malignant PT	PHYT_MAL	48	36	yes	CDKN2a/b deletion	CDKN2a/b deletion
GSM5418515	203271740040_R02C01	benign PT	PHYT_BEN	42		NA	MDM4 gain
GSM5418516	203271740040_R03C01	benign PT	PHYT_BEN	46		NA	MDM4 gain
GSM5418517	203259060045_R02C01	borderline PT	PHYT_NOS	82		NA	MDM4 gain, CDKN2a/b deletion
GSM5418518	203271740040_R06C01	benign PT	PHYT_BEN	36	65	yes	MDM4 gain, CDKN2a/b deletion	CDKN2a/b deletion
GSM5418519	203271740040_R05C01	FA	BR_FAD	38			MDM4 gain, malignant-looking CNV
GSM5418520	203293640041_R03C01	benign PT	PHYT_MAL	64	204	no	RB1 deletion	RB1 deletion
GSM5418521	203253040182_R08C01	malignant PT	PHYT_MAL	83		NA	susp. 1q gain (bad DNA)
GSM5418522	203244490194_R07C01		PHYT_NOS
GSM5418523	203244490194_R08C01		PHYT_NOS
GSM5418524	203257020148_R06C01		PHYT_BOR
GSM5418525	203257020148_R08C01		PHYT_NOS
GSM5418526	203259600099_R08C01		PHYT_BEN
GSM5418527	203293640041_R01C01		PHYT_BEN
GSM5418528	203293640041_R02C01		PHYT_NOS
GSM5418529	203293640041_R05C01		DLBCL
GSM5418530	203293640041_R08C01		PHYT_MAL
GSM5418531	203259060045_R03C01		PHYT_BOR
GSM5418532	203244500079_R08C01		PHYT_BEN
GSM5418533	203253040182_R06C01		PHYT_BEN
GSM5418534	203253040191_R01C01		PHYT_BOR
GSM5418535	203253040191_R02C01		BR_FAD
GSM5418536	203836210043_R01C01		PHYT_BEN
GSM5418537	203836210043_R02C01		PHYT_BOR
GSM5418538	203824910109_R07C01		BR_FAD
GSM5418539	203946830053_R06C01		BR_FAD
GSM5418540	203930200048_R07C01		BR_FAD
GSM5418541	203923030139_R04C01		BR_FAD
GSM5418542	203930200142_R01C01		BR_FAD
GSM5418543	203930200142_R02C01		BR_FAD
GSM5418544	203930200142_R03C01		BR_FAD
GSM5418545	203930200142_R04C01		BR_FAD
GSM5418546	203930200044_R01C01		BR_FAD
GSM5418547	203927450088_R02C01		BR_FAD
GSM5418548	203927450088_R03C01		BR_FAD
GSM5418549	203885690015_R03C01		BR_FAD
GSM5418550	203885690015_R05C01		BR_FAD
GSM5418551	203885690015_R04C01		DNADEG
GSM5418552	204001350044_R02C01		BR_FAD
GSM5418553	204026500042_R06C01		BR_CA
GSM5418554	204001300138_R07C01		BR_CA
GSM5418555	204001300138_R08C01		BR_CA
GSM5418556	204957740066_R06C01		BR_CA
GSM5418557	204957740066_R07C01		DNADEG
GSM5418558	204957740066_R08C01		BR_CA
GSM5418559	204949780066_R01C01		DNADEG
GSM5418560	204949780066_R05C01		DNADEG
GSM5418561	204949780066_R06C01		BR_CA
GSM5418562	204949780066_R07C01		BR_CA
GSM5418563	204949780066_R08C01		BR_CA
GSM5418564	204957740106_R01C01		BR_CA
GSM5418565	204957740106_R02C01		DNADEG
GSM5418566	204972790085_R07C01		BR_CA
GSM5418567	204972790085_R08C01		DNADEG
GSM5418568	205022030077_R04C01		-
GSM5418569	205022030077_R05C01		-
GSM5418570	205022030077_R06C01		BR_FAD
GSM5418571	205022030077_R07C01		BR_CA
GSM5418572	205022020133_R04C01		BR_CA
GSM5418573	205022240166_R02C01		BR_CA
GSM5418574	205022240166_R03C01		-
GSM5418575	205022240166_R04C01		BR_CA
GSM5418576	205022240166_R05C01		BR_CA
GSM5418577	205022240166_R06C01		DNADEG
GSM5418578	205022240166_R07C01		BR_CA
GSM5418579	205022240166_R08C01		BR_CA
GSM5418580	205022240078_R01C01		BR_CA
GSM5418581	205022240078_R02C01		BR_CA
GSM5418582	205022240078_R03C01		BR_CA
GSM5418583	205022240078_R04C01		BR_CA
GSM5418584	205022240078_R05C01		BR_CA
GSM5418585	205022240078_R06C01		BR_CA
GSM5418586	205022240078_R07C01		BR_CA
GSM5418587	205022240078_R08C01		BR_CA
GSM5418588	205022240077_R01C01		DNADEG
GSM5418589	205022240077_R02C01		BR_CA
GSM5418590	205022240077_R03C01		DNADEG
GSM5553604	203524200078_R05C01		AS
GSM5553605	203524200078_R06C01		AS
